# Supplementary material for: Clinical Utility of Optical Genome Mapping as an Additional Tool in a Standard Cytogenetic Workup in Hematological Malignancies
Source: Cancers (Basel). 2025 Apr 25;17(9):1436. doi: 10.3390/cancers17091436 (PMC12070923; doi:10.3390/cancers17091436)
Supplement: Supplementary file 1 [file cancers-17-01436-s001.zip]

Archive with 2 entries (2 files):
- SupplementaryFigureTorunerv8.pptx
- SupplementaryTableCaseLevelDataTorunerv8.xlsx
