# Supplementary material for: Clinical Utility of Optical Genome Mapping as an Additional Tool in a Standard Cytogenetic Workup in Hematological Malignancies
Source: Cancers (Basel). 2025 Apr 25;17(9):1436. doi: 10.3390/cancers17091436 (PMC12070923; doi:10.3390/cancers17091436)
Supplement: Supplementary file 1 [file cancers-17-01436-s001.zip › SupplementaryTableCaseLevelDataTorunerv8.xlsx]

## Sheet: Sheet1
Case	Disease	Additional OGM Tier	Additional Tier 1/2 Finding by OGM	Karyotype	FISH results	OGM CNV Tier1/2	OGM SV Tier 1/2	OGM Tier 3
11	AML	Tier 1	Del (5q)	46,XY[20]	(D5S721/D5S23x2,EGR1x1)[156/200] KMT2A and TP53/CEP17: normal	5q31.2)x1	None	dup(4)(q12q12) ins(4;?)(q12;?) 11p13)x1 12q24.31)x1 12q24.31)x1
16	AML	None	None	46,XY[20]	NA	None	None
17	AML	Tier 1	NUP98-R	46,XX,t(11;20)(p15;q11.2)[20]	(NUP98x2)(3’NUP98 sep 5’NUP98)[188/200] (NUP98 FISH added later) CBFB, RUNX1T1/RUNX1: Normal	4q12)x1	t(11;20)(p15.4;q12)/NUP98::TOP1
18	AML	Tier 2	Chromoanagenesis	46,XY,del(5)(q13q33),add(19)(q13.3),add(21)(q22)[17]/46~47,idem[cp2]/tetra[1]	CBFB, RUNX1T1/RUNX1 and KMT2A: normal	5q14.3;q33.3)x1 21q11.2 amp 21q21.1 amp 21q22.12q22.3 amp 19q13.12q13.43)x3-4	Chromoanagenesis 19, 21
20	AML	None	None	46,XX,t(8;21)(q22;q22)[18]/46,XX[2]	RUNX1T1,RUNX1)x3(RUNX1T1 con RUNX1x2)[148/200]	None	t(8;21)(q21.3;q22.12)/RUNX1T1::RUNX1
21	AML	Tier 3	None	42~48,XX,+1,-3,add(4)(q21),del(5)(q22q33),-7,+8, ins(8)t(8;12)(q22;p13p13),-9,add(12)(p11.2),-14,der(17)del (17)(p11.2)add(17)(q21),-18,+20,+21,+del(21)(q11.2)x1~2, +mar[cp15]/80~83<4n>,idemx2[cp3]/46,XX[2]	CBFB, KMT2A: normal (MECOMx1)[128/200] (D5S721/D5S23x2,EGR1x1)[97/200] (5'ETV6x2,3'ETV6x1)(5’ETV6 con 3’ETV6x1)[144/200], ins(8;12) (TP53x1,D17Z1x2)[172/200]/ (RUNX1T1,RUNX1)x3[93/200]/(RUNX1T1x3,RUNX1x4)[34/200]	(1)x3 (3)x1 4q13.2q35.2)x1 5q13.3q35.3)x1 (7)x1 (8)x3 12p13.3p11.1)x1 (17)x1 19p13.11p12)x1 (20)x3 (21)x3	None	t(4;12)(q24;p13.2)/CXXC4-AS1::CLEC7A? t(5;12)(q31.1;p13.2)/SEC24A t(12;14)(p13.31;q11.2)/PEX5 t(17;19)(p13.1;p13.11)/KRBA2
23	AML	Tier 2	MECOM 5'AMP	46,XY,del(20)(q11.2q13.3)[13]/46,idem,add(X)(q28)[5]/46,idem[cp2]	MECOM: 3'MECOM amp	3q26.2 amp 20q12q13.33)x1	t(X;20)(q28;q11.22)/BRCC3::MTCP1
27	AML	Tier 2	Chromoanagenesis	46,XY,del(5)(q13q33),add(6)(p11.2),der(7)t(6;7)(p21.1;q22),der(11)t(11;11)(p15;q13),add(16)(q11.2),idic(22)(p11.2)[cp20]	(D5S721/D5S23x2,EGR1x1)[191/200] (D7Z1x2,D7S522x1)[168/200] (3'NUP98x2,5'NUP98x1)(3'NUP98 con 5'NUP98x1)[29/200] TP53: normal	1p36.33p22.1)x3 5q14.3q33.3)x1 7q21.11q36.1)x1 1 13q14.3q21.33)x1 13q31.1q31.2)x1 16q11.1q24.3)x1	Chromoanagenesis 7 der(16)t(1;16)(p22.1;q11.1) der(7)t(6;7)(12.1;q21.2)	t(6;7)(p12.1;q33)
28	AML	Tier 2	Chromoanagenesis	48,XY,+ider(13)(q10)del(13)(q12q22)x2[12]/49,idem,+ider(13)(q10)del(13)(q12q22)[7]/48,idem,add(5)(q13)[1]		13q11q12.3)amp 13q31.1q31.3)amp 13q33.1q33.3)amp 13q34)amp	Chromoanagenesis 13
30	AML	Tier 3	None	46,XX[20]	KMT2A: Normal CBFB: Normal NUP98: normal	(16p11.2) amp	None	fus(20;20)(q11.23;q13.12)/SAMHD1
32	AML	None	None	47,XY,+4[19]/47,idem,add(3)(q26),del(5)(q13q35),add(19)(p13)[1]	FISH normal in NUP98, KMT2A, 5q, MECOM, and TP53	(4)x3	None
34	AML	None	None	47,XY,+13,i(17)(q10)[5]/48,idem[cp2]/46,XY,add(1)(p36.1),-17,+mar[1]/46,XY,del(7)(q11.2)[1]/46,XY[11]	(TP53x1,D17Z1x2)[26/200]	None TP53 was Nonet picked up	None
35	AML	None	None	46,XX,t(8;21)(q22;q22)[10]/45,idem,-X[9]/45,idem,-X,del(7)(q21)[1]	(RUNX1T1,RUNX1)x3(RUNX1T1 con RUNX1x2)[189/200]	(X)x1	t(8;21)(q21.3;q22.12)/RUNX1T1::RUNX
36	AML	Tier 2	CNVs larger than 5Mb	46,XY,i(14)(q10)[3]/46,idem,del(13)(q21q32)[1]/46,XY[16]		14q11.2q12)x3 4q24.1q24.30)x3 14q31.3q32.33)x3	None
40	AML	Tier 3	None	46,XX[20]	TP53 normal RARA: normal	None	None	fus(17;17)(q11.2;q24.2)/SUZ12
43	AML	Tier 3	None	46,X,t(X;22)(p22.1;q13),+1,dic(1;7)(p13;q32)[8]//46,XY[12]	KMT2A, RUNX1T1/RUNX1, CBFB: Normal CKS1Bx3: 10% XY: 4.5% female; 95.5% male	None	None	t(X;Y)(p22.33;p11.2)
46	AML	None	None	46,XY,inv(16)(p13.1q22)[20]	nuc ish(CBFBx2)(5’CBFB sep 3’CBFBx1)[175/200] RUNX1T1/RUNX1: normal NUP98: Normal	None	inv(16;16)(p13.11;q22.1)/MYH11::CBFB	12p13.31)x1 11p11.2)x1
47	AML	None	None	46,XY[20]	BCR/ABL1: Normal CBFB: Normal	None	None
48	AML	Tier 3	None	47,XY,+11[19]/48,idem,+X[1]	nuc ish(KMT2Ax3)[186/200] RUNX1T1/RUNX1: Normal CBFB: normal	(11)x3	None	16p13.3)x1
50	AML	Tier 1	JAK2-R	46,XY,t(7;17)(q22;q24),t(9;22)(p24;q11.2)[20]	(TP53,D17Z1)x3[5/200] (ASS1x2,ABL1x2,BCRx3)[200/200] (D7Z1,D7S522)x2[200]	7q21.13q21.2)x1	t(9;22)(p24.1;q11.23)/JAK2::BCR Tier 1 t(9;22)(p13.3;q11.23)/KIF24-BCR fus(9;9)(p24.1;p13.3)/JAK2-UBAP1 t(7;17)(q21.2;q24.3)/CDK6:SOX9
53	AML	None	None	46,XX[20]	RUNX1T1/RUNX1: Normal CBFB: Normal PML/RARA: Normal MD acute leukemia translocation panel: Normal	None	None
55	AML	Tier 3	None	46,XY,inv(16)(p13.1q22)[19]/46,XY[1]	(CBFBx2)(5’CBFB sep 3’CBFBx1)[91/200] RUNX1T1/RUNX1: Normal	None	fus(16;16)(p13.11;q22.1)/MYH11::CBFB	t(7;14)(p21.2;q32.31)
56	AML	Tier 1	KMT2A	46,XY,t(11;19)(q23;p13.1)[19]/46,XY[1]	(KMT2Ax2)(5’KMT2A sep 3’KMT2Ax1)[186/200] RUNX1T1/RUNX1: Normal CBFB: Normal BCR/ABL1: Normal PML/RARA: normal	19p13.11)x1	t(11;19)(q23.3;p13.11)/ KMT2A::ELL
60	AML	Tier 1	MECOM	46,XX,inv(3)(q21q26.2)[19]/46,XX[1]	(MECOMx2)(3’MECOM sep 5’MECOMx1)[76/200]	None	fus(3;3)(q21.3;q26.2)/MECOM::GATA2
61	AML	Tier 1	CBF2AT3::GLIS2	46,X,t(X;22)(p22.1;q13),+1,dic(1;7)(p13;q32)[19]/ 92,idemx2[1]//	1/12/2023: (CDKN2Cx2,CKS1Bx3)[38/200] MECOM: 14% rearrangement	(1q21.1q44)x3 (7q35q36.3)x1 (11p14.1p12)x1	inv(16;16)(p13.3;q24.3)/CBFA2T3::GLIS2 t(X;22)(p11.4;q12.2)/PIK3IP1::BCOR t(3;6;18)(q26.2;p25.2;q12.2)/MECOM;TUBB2A
62	AML	Tier 2	Chromoanagenesis	45~46,X,del(X)(q22q27),del(3)(p23p21),del(4)(p14),del(5)(q11.2q35),der(7;12)(q10;q10),der(8;9)(q10;q10),+9,add(14)(q32)[cp16]/48~50,XX,+1,der(1;12)(p10;q10),del(3)(p23p21),del(5)(q11.2q35)x2,+8,+9,+13,+14[cp3]/46,XX[1]	NA	(5q13.2q35.3)x1 (3p14.3p11.1)x1 (7p22.3p12.3)x1 (16q23.2q24.2)x1 (20q11.23q13.2)x1	Chromoanagenesis (7)	t(1;12)(p31.1;p12.3)(ADGRL4-PLEKHA5) fus(3;3)(p14.3;p11.1) t(7;12)(p12.3;q13.12) fus(20;20)(q11.23;q13.2)(NDRG3 t(5;21)(q13.2;q22.13)
63	AML	Tier 2	Chromoanagenesis	49,XX,del(5)(q11.2q33),+8,del(11)(q13),+22,der(22)hsr(11)(q23)add(22)(p11.2)x2,+mar[20]	(KMT2A amp)[197/200].(RUNX1T1x3,RUNX1x2)[186/200].(CBFBx2)[200]	5q11.2q33.3)x1 8)x3 22)x4 11q13.5q14.1)amp 11q23.3q24.1)amp multiple gain/loss on chr11	Chromoanagenesis (11)
64	AML	Tier 1	MECOM	45,X,-7[20]	MECOM pos	7)x1	t(3;6)(q26.2;q25.3)/MECOM::?
67	AML	None	None	47,XY,t(1;11)(p32;q23),+8,add(13)(p11.2)[4]/47,idem,+mar[cp3]/46,XY[13]	KMT2A-R, 10%	None	None
72	AML	None	None	46,XX[20]	CBFB, KMT2A normal	None	None
77	AML	None	None	46,XX[20]	NA	None	None
78	AML	Tier 1	NUP98-R	46,XX,der(5)t(5;11)(q35;p15),der(6)t(6;11)(q16;q13),der(11)t(5;11)t(6;11)[14]/46,idem,t(7;16)(q11.2;q12.2)[1]/46,XX,t(2;22)(p22;q11.2),t(5;11)(q35;p15)[5]	(NUP98x2)(3’NUP98 sep 5’NUP98x1)[195/200]. KMT2A normal	None	t(5;11)(q35.3;p15.4)/NSD1::NUP98 t(2;22;19)(p21;q12.1;p13.11)/MN1::RABBA	(16p13.12p13.11)x3 t(6;11)(q16.3;q12.1)/ASCC3::SLC43A1
80	AML	Tier 2	CNVs larger than 5Mb	92,XXYY[2]/46,XY[18]	(CBFBx4)[132/200].(RUNX1T1,RUNX1)x4[136/200]	(1q25.3q32.1)x1	None	fus(1;1)(q25.3;q32.1)/NIBAN1-LINC01222
81	AML	None	None	45,XY,-7[19]/90,idemx2[1]	MECOM normal	(7)x1	None
87	AML	Tier 1	MECOM	45,XY,t(3;12)(q26.2;p13),-7[20]	(MECOMx2)(3’MECOM sep 5’MECOMx1)[185/200]	(7)x1	t(3;12)(q26.2;p13.2)/ETV6::MECOM
90	AML	None	None	46,XY[20]	CBF normal	None	None
92	AML	Tier 3	None	47,XY,del(7)(q21q36),del(9)(p21p12),der(9)del(9)(p13p12)del(9)(q13q21),+13[5]/47,idem,t(X;16)(p11.3;q23),add(7)(q22),+ mar[cp15]	D7S522x1 MECOM: normal	7q21.2q36.3x1 9p21.3p11.2x0 +13	t(7;14)(q21.2;q32.2)/CDK6, BCL11B t(X;16)(p11.3;q23.3)/HSBP1::KDM6A t(2;7)(p25.1;q21.2)/GREB1::CDK6	7q21.11q21.2x3 14q32.2q32.32x3 9q21.11q21.13x1
96	AML	Tier 2	Chromoanagenesis	42~43,XY,del(5)(q21q34),add(7)(q11.1),del(9)(q21q31),add(10)(p11.2),del (16)(q24),-17,-18,add(20)(q11.2),-21,+1~3mar[cp17]/46,XY[3]		(5q21.3q34)x1 (7q11.1q36.3)x1 (9q21.11q31.2)x1 (16q24.1q24.3)x1 (17p13.3q11.2)x1 -18	Chromoanagenesis 10, 17, 18, 20, and 21	t(10;21)(p13;q22.2)/ERG t(10;21)(p12.1;q21.2)/KIAA1217 fus(17;17)(q21.31;q21.33)/GPATCH8 fus(17;17)(q21.33;q24.2)/ABCC3 fus(17;17)(p12;q21.33)/SHISA6 t(17;20)(p13.1;q13.13)/DNAH2 t(17;20)(q21.33;q13.13)/STAU1 fus(17;17)(q24.1;q24.3) /CEP112 fus(18;18)(q11.2;q12.3)/KCTD1 fus(18;18)(q12.2;q21.33)/CELF4::PHLPP1 fus(18;18)(q12.3;q21.2) /RIT2 fus(20;20)(p11.23;q11.1)/SLC24A3
98	AML	None	None	46,XX,dup(2)(p24p21)[19]/45,idem,der(13;14)(q10;q10)[1]	Normal: RUNX1T1/RUNX1	(2p24.3p21)x3	None
104	AML	None	None	49,XX,+8,del(20)(q11.2q13.1),+21,+21[9]/46,XX[1]	NA	(8)x3 (20q11.23;q13.13)x1 ++21	None
105	AML	None	None	46,XY[20]	CBFB, KMT2A normal	None	None
107	AML	None	None	47,XY,t(8;21)(q22;q22),+15[10]/47,idem,inv(1)(p22q42),del(2)(q33),t(4;17)(q12;p12)[cp10]	(RUNX1T1,RUNX1)x3(RUNX1T1 con RUNX1x2)[199/200]	Tri 15	t(8;21)(q21.3;q22.12)/RUNX1T1::RUNX1 fus(1;1)(p22.3;q32.3)/SH3GLB1, AGO4
108	AML	Tier 2	KMT2A-PTD	46,XY,t(7;10)(p22;q22)[3]/46,XY[17]	Normal: KMT2A, PML/RARA	KMT2A-PTD	None
109	AML	Tier 1	KMT2A	46,XX,t(9;11)(p22;q23)[5]/47,idem,+der(9)t(9;11)[9]/46,XX[6]	(5'KMT2Ax2,3'KMT2Ax3)(5’KMT2A con 3’KMT2Ax1)[66/200]/(KMT2Ax2)(5’KMT2A sep 3’KMT2Ax1)[60/200]	(9p21.3q34.3)x3 (11q23.3q25)x3	t(9;11)(p21.3;q23.3)/MLLT3-KMT2A
110	AML	None	None	47,XY,+13[20]	NA	trisomy 13	None
112	AML	Tier 3	None	45,XX,dic(3;17)(p13;p12),+8,dic(9;12)(p13;p11.1),der(11)t(9;11)(p13;p15)[1]/45,idem,del(5)(q13q35)[19]	Normal: RUNX1T1/RUNX1, PML/RARA	(3p)x1 (5q13.2q35.1)x1 (12p13.33q23.1)x1 (17p13.2p12)x1 +18	None	t(3;17)(p21.1;p13.1)/SFMBT1::PIK3R5 t(5;17)(q35.1;q25.3)/SH3PXD2B::DNAH17 t(9;11)(p13.2;p15.4) t(9;12)(p13.2;p11.22) t(9;12)(p13.3;p11.1)
118	AML	Tier 2	VDR::CBF2AT3	46,XX,t(12;16)(q13;q24)[20]	NA	None	t(12;16)(q13.11;q24.2)/VDR::CBFA2T3
120	AML	None	None	46,XY[20]	NA	None	None
123	AML	Tier 2	Chromoanagenesis	45,X,add(X)(p11.4),del(2)(p16),der(5)add(5)(p13)del(5)(q31q35),-7,add(7)(q32),-8,add(12)(p11.2),+2mar[17]/45,idem,+mar[cp3]	NA	(5q23.1q35.3)x1 (7p21.3q36.3)x1 (7p22.3p21.3)x4 (8p23.3p11.2)x1 (8q11.1q24.3)x3~4 (12p13.33p11.2)x1 (17p13.3p13.1)x1	Chromoanagenesis 12	t(2;7)(p21;q36.3)/MNX1 t(5;12)(p13.1;p13.1)/GHR t(7;8)(q21.11;p11.21)/GINS4 fus(12;12)(p11.23;p11.21)/ITPR2::BICD1 t(X;12)(p11.4;q22)/C12orf74
124	AML	None	None	46,XY[20]	NA	None	None
133	AML	None	None	46,XY,t(1;2)(p36.3;p23),del(7)(q11.2),der(18)t(1;18)(q21;q21.1),add(19)(p13.2)[11]	(D7Z1x2,D7S522x1)[123/200] (EPORx2)(3’EPOR sep 5’EPORx1)[60/200]	(1q24.1q44)x3 (7q31q36.3)x1 (13)x3 (18q21.31q23)x1 (19p13.2p13.13)x3	t(6;19)(q21;p13.2)/EPOR t(7;19)(q21.11)(p13.2)/EPOR	t(1;2)(p36.32;p21) t(1;18)(q24.1;q21.31) (18q21.31q23)x1
138	AML	Tier 2	Chromoanagenesis	42~45,XY,-4,-5,add(6)(q13),add(7)(p22),add(11)(q22),add(12)(q13),add(14)(p11.2),add(16)(q24),- 17,add(17)(p11.2),add(19)(q13.4),+del(20)(q11.2q13.3),add(21)(q22),add(22)(p11.2),+1~4mar[cp20]	NA	5q11.2q14.3x1 5q14.3q35.3x1 13q21.31q21.33x1 16q22.1q24.1x1 17px1 18p11.32q12.1x1 18q12.1q22.3x1 19q11q13.13x1 19q13.31q13.33 amp 20q11.23q13.31x1 20q13.31q13.33x3 21q22.13q22.3 amp (22)x4	Chromoanagenesis 4, 9, 12, 17, 21	t(4;8)(q31.23;p23.2) t(4;11)(q32.3;q23.3) t(4;17)(p15.1;p13.3) t(5;9)(q14.3;q33.3) t(5;17)(q23.1;q24.3) fus(9;9)(q21.32;q31.1)/FRMD3::ABCA1 t(9;17)(q21.32;p12) t(9;20)(p21.1;q11.21) t(12;19)(q24.21;q13.32) fus(12;12)(q14.1;q24.13) fus(12;12)(q14.1;q22) t(13;18)(q33.1;q12.1) t(16;17)(q22.1;q21.33) t(16;17)(q24.1;q11.2)
140	AML	Tier 1	JAK2-R	46,XX,der(7)t(1;7)(q21;q31)[6]/46~47,idem,+mar[cp2]/46,XX,add(6)(q24),add(8)(p12),add(9)(p21)[cp5]/46,XX,add(2)(q37),a dd(7)(q36)[cp4]/47,XX,add(3)(p26),del(6)(q13q23),del(11)(q23),+13[1]/46,XX,del(7)(q31),der (8)t(1;8)(q21;q23)[1]/48,XX,+8,+21[1]	JAK2-R: 8.5%	(1q)x3 7q21.11x1 7q31.1q36.3x1 (22) x3	t(8;9)/PCM1::JAK2	8q23.2q23.3x1 13q21.2q21.31x1 13q31.1q31.3x1 18q22.1q22.2x1 21q21.1q21.2x1 t(1;2)(q31.1;q36.3) t(2;15)(q36.3;q22.31)/FBXO36::HERC1 t(19;20)(q13.42;p13)/FCAR::CSNK2A1
143	AML	None	None	46,XY[20]	CBFB, KMT2A: normal	None	None	No
144	AML	Tier 2	ETV6-R	45,XY,add(1)(p36.3),-7,add(12)(p13)[20]	ETV6-R MECOM: normal	(7)x1	t(1;12)(p36.32;p13.2)/PRDM16::ETV6
145	AML	None	None	46,XX,der(6)t(1;6)(q21;p21.3)[5]	(CDKN2Cx2,CKS1Bx3)[24/200]	None	None
146	AML	Tier 3	None	47,XX,+21[2]/46,XX[18]	MECOM normal	None	None	ins(1;?)(p12;?)/NOTCH2
147	AML	None	None	45,X,-Y[20]	NA	(Y)x0	None
152	AML	Tier 2	KMT2A-PTD	47,XY,+11[20]	NA	(11)x3 (high CNV Noneise)	ins(11;?)(q23.3;?)/KMT2A PTD
153	AML	Tier 1	KMT2A	47,XX,+21[1]/46,XX[19]	(5'KMT2Ax2,3'KMT2Ax1)(5'KMT2A con 3'KMT2Ax1)[187/200]	None	t(6;11)(q27;q23.3)/AFDN::KMT2A	t(6;11)(q25.3;q23.3)/TFB1M:HINFP fus(6;6)(q25.2;q27)/SCAF8
155	AML	Tier 2	Chromoanagenesis	46,XY,der(5)t(3;5)(q25;q14)[1]/46,sl,del(8)(q21.1q24.2),del(20)(q11.2q13.1)[8]/46,sdl1,dup(1)(p36.3p22)[4]/46,sl,del(7)(q2 2q34),del(8)(q21.1q24.2),add(18)(p11.2)[cp7]	NA	(Yq11.23q12)x0 (1p34.3p32.2)x3 (3q25.31q26.1)x3 (3q26.1q29)x3 (5q14.3q35.3)x1 (8q21.13q24.21)x1 (20q12q13.13)x1 (21q22.12)x1	chromoanagenesis (1) t(3;5)(q25.31;q14.3)
156	AML	Tier 2	KMT2A AMP	45~46,XX,del(5)(q14q34),+7,der(7;22)add(7)(q22),der(7;17)(p10;q10),- 10,+der(?)r(11)hsr(11)(q23),+1~2mar[cp17]/90~91,idemx2[cp3]	(D7Z1x2,D7S522x1)[186/200] (KMT2Ax1~2,KMT2Aamp)[192/200] (TP53x1,D17Z1x2)[186/200]/x2[4/200] MECOM: normal	(5q14.3q34)x1 (7q11.2q36.2)x1 (11q23.3q25)amp (22)x3 TP53 Nonet picked up	chromoanagenesis (11)	fus(11;11)(q13.5;q23.3)/UVRAG fus(11;11)(q14.1;q14.1) /AAMDC::DLG2 fus(11;11)(q14.1;q25) /NARS2 fus(11;11)(q13.4;q24.2) /STT3A fus(11;11)(q22.3;q25) fus(11;11)(q13.4;q14.1)/RAB6A::DLG2 fus(11;11)(q13.4;q21)/RAB6A t(11;22)(q24.3;q12.2) t(10;11)(q26.3;q22.1) t(10;11)(q26.3;q24.2)/VSIG10L2
163	AML	None	None	45,X,-Y[13]/46,XY[3]	NA	(Y)x0	None
164	AML	Tier 2	Chromoanagenesis	80~85,XYY,-X,add(X)(p22.2),+1,add(1)(p22),del(1)(p22p13),del(2)(p23p13),-3,del(3)(q12),del (5)(q11.2q33)x2,-7,-7,add(7)(q21),add(7)(q22),+9,der(9;16)(q10;q10)x2,-10,del(10)(p11.2),add(11)(p15),del (11)(q22q23),-12,add(12)(p11.2),-13,-13,del(13)(q12q14),+14,+15,der(17)add(17)(p11.2)add(17)(q11.2),der (17)add(17)(p13)add(17)(q25),-18,-21,-22,-22,+1~2mar[cp20]		Tetraploidy Loss of 1p, 3q, 5q, 7, 12, 13, 21 gain of 15	chromoanagenesis X, 1, 3, 7, 10, 13, 17, 18, 21 Complex rearrangements involves X, 1, 2, 3, 5, 7, 8, 9, 10, 11, 13, 16, 17, 18, 21
165	AML	None	None	46,XX[20]	NA	None	None	No
169	AML	Tier 2	KMT2A-PTD	46,XX,del(9)(q13q22),del(12)(p11.2)[2]/46,XX[18]	KMT2A: normal ETV6x1: 9% CBFB, RUNX1T1/RUNX1: normal	None	ins(11;?)(q23.3;?)/KMT2A PTD
171	AML	None	None	46,XX,t(2;17)(q33;q11.2)[20]	RARA: normal	None	t(2;17)(q35;q12)/FEV-SYNRG
174	AML	Tier 3	None	46,XX[20]	CBFB, t(8;21): normal	None	None	ins(8;?)(q24.21;?)/MYC
177	AML	Tier 1	KMT2A	47,XY,add(3)(q27),+mar[20]	KMT2A-N BCL6-R RARA: normal	17q gain? (high CNV)	t(10;11)(p12.31;q23.3)/MLLT10::KMT2A inv(3)(p24.3;q27.3)/SATB1::BCL6
178	AML	Tier 3	None	46,XX[20]	CBFB, KMT2A: normal	None	None	ins(13;?)(q12.11;?)/ZMYM2
179	AML	Tier 2	Chromoanagenesis	46,XY,t(10;22)(p13;q11.2),der(16)del(16)(p13.3p11.2)del(16)(q13q24),add(18)(p11.2),del(20)(q11.2q13.3)[13]/44,idem,ad d(X)(q22),-7,-9,add(12)(q22)[1]//46,XX[6]	NA	(13q14.2q14.3)x1 RB1 (14q11.2)x1 (16q21q24.2)x1 CBFB (20q13.12q13.2)x1, PTPN1	t(10;22)(p15.3;q12.1)/MN1 Chromoanagenesis 14, 20
181	AML	Tier 3	None	46,XX[20]	NA	None	None	(15q24.1q24.2)x1 t(X;7)(q23;p13)
183	AML	None	None	46,XY[20]	CBFB, KMT2A: normal	None	None	No
187	AML	Tier 1	MECOM	43,X,-Y,der(4)add(4)(p12)add(4)(q31.3),del(5)(q22q35),add(7)(q22),- 12,del(16)(q22q23),der(17)del(17)(p11.2)add(17)(q11.2),-20[18]	NA	(5q21.3q35.3)x1 (7q21.2q22.2)x1 (7q33q34)x1 (17p13.2p11.2)x1 (20q11.21q13.2)x1 (13q21.33q34)x3 (12p13.2p11.1)x1	Chromoanagenesis 2, 3, 12, 17, 20 t(2;3)(q22.3;q26.2)/MECOM	fus(2;2)(q31.1;q37.3) LRP2;ILKAP fus(2;2)(q23.3;q31.1) UBR3 fus(2;2)(q14.1;q34) SPAG16 t(2;3)(q37.3;q22.1) MLPH;NEK11 t(2;3)(q24.3;q21.2) KALRN t(2;3)(q24.1;p21.2) DOCK3 t(2;3)(q23.3;q23) XRN1 t(2;3)(q22.1;q21.3) MGLL t(2;3)(q23.3;q26.2) TNIK t(2;6)(q11.2;p22.3) MAP4K4 t(2;6)(q37.3;p22.3) COL6A3 t(3;6)(p21.31;p22.1) IP6K1 fus(5;5)(q14.3;q21.3) FBXL17 fus(5;5)(q14.1;q21.3) SSBP2 t(4;12)(p15.1;p13.…
190	AML	None	None	46,XY[20]	KMT2A, CBFB: normal	None	None	No
191	AML	None	None	46,XX[20]	KMT2A, CBFB: normal	None	None	No
194	AML	Tier 2	KMT2A-PTD	46,XY[20]	KMT2A, NUP98 normal	None	ins(11;?)(q23.3;?)/KMT2A PTD (good image)	dup(1)(p36.33p36.33)/CDK11B::SLC35E2B 3p26.3x1/CNTN4 7p13x1/MYO1G::CCM2
196	AML	Tier 2	CNVs larger than 5Mb	46,XX,add(19)(q13.3)[20]	KMT2A: Normal	19q13.33q13.43)x3-4	None
197	AML	None	None	47,X,-Y,+5,del(5)(q13q33)x2,t(11;19)(q23;p13.3),+14,der(16)t(1;16)(q21;q24)[2]//46,XX[18]	KMT2A: 5.5%	None	None	donor cells
200	AML	None	None	46,XY[20]	CBFB, KMT2A: normal	None	None	No
202	AML	None	None	46,XY[20]	CBFB, KMT2A: normal	None	None	No
204	AML	None	None	46,XY[20]	NA	None	None	No
205	AML	None	None	45,XY,-7[6]/46,XY[14]	MECOM: normal	(7)x1	None
207	AML	Tier 2	CNVs larger than 5Mb	46,XX,der(3)del(3)(p22p13)add(3)(q27),add(7)(p11.2),add(21)(q22)[10]/47,XX,+21[5]/46,XX[2]//46,XY[3]	RUNX1x3 MECOM, CBFB: normal	(2q12.1q14.1)x3 (3p21.1p11.1)x1 (5q23.3q31.1)x3 (7p15.3p14.3)x3 (10q25.3q26.13)x3 (11q24.1q24.3)x3 (12q13.12q14.1)x3 (12q23.3q24.21)x3 (21)x3	None	fus(12;12)(q13.12;q24.21) MED13L t(12;21)(q23.3;q22.11) - t(7;12)(p15.3;q14.1) AC108721.2 t(2;11)(q12.1;q24.1) DPP10 t(2;11)(q14.1;q24.3) - t(7;21)(p14.3;q22.3) INMT-MINDY4::RIPK4 fus(7;7)(q11.22;q21.11) MAGI2 fus(10;10)(q25.3;q26.13) LINC02626 t(12;16)(q24.11;q23.1) ANAPC7::AC106741.1
209	AML	None	None	46,XX[20]	CBFB, KMT2A: normal	None	None	No
212	AML	Tier 2	ETV6-R	46,XX,del(3)(q12q25)[17]/47~48,idem,+8,add(12)(p13),+14[cp3]	(ETV6x2)(5’ETV6 sep 3’ETV6x1)[62/200]/(5'ETV6x3,3'ETV6x1)(5’ETV6 con 3’ETV6x1)[13/200] MECOM: normal	(3q11.1q24)x1	fus(12;12)(p13.32.2;p13.2)/ETV6::PARP1
215	AML	None	None	46,XX[20]	BCR/ABL1: normal	None	None	No
217	AML	None	None	46,XX[20]	PML/RAR, CBFB, RUNX1T1/RUNX1: normal	None	None	No
219	AML	None	None	46,XY[20]	KMT2A, CBFB: normal	None	None	No
221	AML	None	None	46,XX[20]	RUNX1T1/RUNX1: normal	None	None	No
223	AML	Tier 3	None	47,XX,+8[12]/48,idem,+3[3]/48,idem,+20[2]/47,idem,add(2)(q21),del(11)(q13),-19,+mar[1]/46,XX[2]	NA	(8)x3	None	(3p13)x1/FOXP1
229	AML	Tier 3	None	46,XX[20]	PML/RARA: normal NPM1-M	None	None	(3p13p12.3)x1 fus(3;3)(p13;p12.3)/SAMMSON::ROBO1
230	AML	Tier 2	Chromoanagenesis	44,XX,der(5;17)(p10;q10),-8,-9,+mar[20]	ABL1 x1 RUNX1T1 x1	8q24.13q24.21 amp /MYC (9)x1 (17p13.3p11.2)x1 (5q)x1	chromoanagenesis 8 t(5;17)(q11.2;p11.2)
232	AML	Tier 2	Chromoanagenesis	42~45,XX,del(1)(q41),-4,-5,add(6)(p21.3),add(6)(q24),add(7)(q11.2),add(12)(p11.2),add(13)(q22),add(15)(p11.2),der(17)del(17)(p13p12)add(17)(q11.2),-18,add(19)(p13.3),-21,+1~3mar[cp18]/84,XXXX,del(1)(q41)x2,-4,-4,-4,del(4)(q32),-5,add(6)(q24),add(7)(q11.2)x2,- 9,-10,add(12)(p11.2)x2,add(13)(q22)x2,-15,-15,der(17)del(17)(p13q12)add(17)(q11.2)x2,-19,-19,-21,- 21,+3mar[1]/46,XX[1]	TP53x1 10.5% KMT2Ax3 8%	(5q13.3q35.3)x1 (7p14.2p11.2)x1 (7q11.1q36.3)x1 (12p13.33p12.1)x1 (12p12.1p11.1)x1 (17q21.31)x1 (18q12.1q23)x1 (19p13.3p13.2)x1 (19p13.2p13.11) amp (21q21.3q22.3) amp	Chromoanagenesis 1, 4, 6, 19, 21	t(1;6)(q42.13;q25.3) t(1;12)(q24.2;q24.11) SFT2D2::TCTN1 t(1;17)(q42.13;q11.2) t(2;4)(q14.1;q13.1) t(4;6)(q35.2;p21.1) t(4;12)(q13.3;p12.1) t(4;13)(q13.3;q21.2) t(4;18)(q13.2;p11.21) TMPRSS11E::ZNF519 t(5;7)(q13.3;p14.2) fus(6;6)(p22.3;p12.3) CDKAL1::PTCHD4 t(6;17)(q25.2;q21.31) fus(10;10)(q21.3;q22.3) AC013287.1::LRMDA t(17;18)(p13.1;q12.1) t(19;21)(p13.2;q21.1) LDLR::MIR99AHG
233	AML	None	None	46,XY[20]	PML/RARA: normal NPM1-M	None	None	No
234	AML	Tier 1	MECOM	45,XY,-7,add(8)(q24.1)[8]/46,idem,+mar[12]	NA	(7)x1	t(3;8)(q26.2;q23.1)/MECOM::ANGPT1	fus(7;7)(p11.2;q11.22)/GALNT17
237	AML	Tier 2	RUNX1-R	43~45,XX,del(5)(q15q33),-7,del(16)(q13q22),add(19)(p13.3),der(19)t(11;19)(q13;q13.3),del(21)(q22)[cp20]	TP53: normal KMT2A: x3	(5q14.3q33.3)x1 (7)x1 (11q13.1q25)x3	t(1;21)(p36.32;q22.12)/ PRDM16::RUNX1	(9q22.31q31.1)x1 (17q24.3q25.3)x3 (21q22.13q22.3)x3 fus(9;9)(q33.2;q34.2) t(10;14)(q22.1;q13.3) SUPV3L1::SLC25A21 t(12;19)(q24.23;q13.33)PRKAB1::PRR12 fus(9;9)(q22.31;q33.2) IARS t(11;19)(q13.1;p13.3) SHD
242	AML	None	None	46,XY[20]	NA	None	None	No
243	AML	None	None	46,XX,del(13)(q12q14)[2]/46,XX[18]	CBF: normal NPM1-mutation	None	None
247	AML	Tier 2	RUNX1-R	46,XY,del(16)(q21q24)[11]/46,XY[9]	CBFBx1x1:36% KMT2A: normal RUNX1x3: 86%	(16q21q24.1)x1 dup(19)(p13.2p13.2)	t(8;21)(p23.1;q22.12)/GATA4-RUNX1	(Xp22.2)x1
249	AML	Tier 2	Chromoanagenesis	43~45,XY,add(3)(p12),-5,-17,-18,+add(19)(p13.3),+add(21)(p11.2),+mar[cp4]/78~81<4n>,XXYY,-3,add(3)(p12),-4,-5,-5,-7,-7,-9,-9,-10,-11,-12,+13,-17,-17,-18,-18,+19,+19,add(19)(p13.3)x2,-20,+21,+21,+21,add(21)(p11.2)x2,-22,-22,+r,+1~4mar[cp16]	(RUNX1T1x4,RUNX1x6~8)[110/200]/(RUNX1T1x2,RUNX1x4)[30/200] CBFBx4)[120/200]	Two clones: diploid, tetraploid Loss of two copies 3p (whole arm) Loss of two copies 5p15.33p15.31 Loss of two copies 5q (whole arm) Loss of two copies 9p21.1p11.2 Loss of two copies 9q21.11q33.3 Loss of one copy 3q (whole arm) Gain of one copy 9p24.3p21.1 Gain of one copy 9q34.2q34.3 Gain of one copy 19q13.32q13.43 amplification 21p12p11.2	Chromoanagenesis 3, 5, 7, 8	t(18;22)(p11.32;q13.32) AP005328.1 fus(17;17)(p11.2;q25.3) CCDC144NL-AS1 t(3;5)(p26.3;q23.3) CNTN4 t(17;18)(p13.2;q12.1) DERL2::NOL4 fus(17;17)(q11.2;q25.3) EFCAB5::RBFOX3 t(5;17)(q23.3;q11.2) FBN2::EFCAB5 t(3;17)(p26.1;q11.2) GRM7::EFCAB5 t(3;17)(p26.1;q25.3) GRM7::RBFOX3 t(3;5)(p24.1;q11.2) LINC01033 t(3;5)(p22.2;q11.2) NDUFS4 t(3;5)(p23;q11.2) OSBPL10::ARL15 t(5;17)(p15.31;q11.2) TENT4A::AC104…
250	AML	None	None	46,XY[20]	CBFB, KMT2A: normal	None	None	No
251	AML	Tier 3	None	46,XY,del(7)(q32q34),+13,-21[20]	KMT2A, BCR/ABL1 normal	(7q31.2q36.3)x1 (14q31.1q32.33)x3 (13)x3 (21)x1	t(7;14)(q31.2;q31.1)/CEP128
252	AML	None	None	47,XY,+8,del(20)(q11.2q13.1)[2]/48,idem,+21[18]	CBFB, KMT2A: normal	(8)x3 (20q11.23q13.12)x1 (21)x3	None
253	AML	Tier 3	None	45,X,-Y[20]	CBFB, KMT2A: normal	minus Y	None	ins(2;?)(p23.2;?)/ALK
259	AML	Tier 2	CNVs larger than 5Mb	46,XX[14]	NA	(12p13.31p13.1)x1	None	ins(2;?)(p11.2;?)/IGK
264	AML	Tier 1	NUP98-R	46,XY[20]	CBF: normal	None	t(5;11)(q35.3;p15.4)/NSD1::NUP98 t(2;22;19)(p21;q12.1;p13.11)/MN1::RABBA	No
266	AML	None	None	47,XX,+8[13]/47,idem,add(12)(p11.2)[7]	ETV6 x1	(12p13.31p12.3)x1 (8)x3	None	No
269	AML	Tier 3	None	46,XY[20]	PML/RARA: normal	None	None	fus(15;15)(q21.2;q25.2)
270	AML	Tier 3	None	46,XY,der(6)t(6;13)(p24;q21)[19]/46,XY[1]	13q34 x3 BCR/ABL1: normal ETV6: normal	(6p25.3p24.3)x1 (13q21q34)x3	t(6;13)(p24.3;q21.2)/HULC::TDRD3	No
272	AML	Tier 2	KMT2A-PTD	48,XY,+4,+13[20]	PML/RARA: normal NUP98: normal	(4) x3 (13)x3	ins(11;?)(q23.3;?)/KMT2A PTD	No
274	AML	Tier 1	MECOM	46,XY,del(7)(q22q34)[20]	MECOM add back on G-banded: positive CBF, KMT2A: normal	(3q26.2q29)x3 (7q21.2q31.2)x1	t(3;7)(q26.2;q21.2)/CDK6::MECOM	No
275	AML	None	None	47,XY,+12[1]/46,XY[19]	NUP98: normal	None	None	No
282	AML	Tier 2	KMT2A-PTD	46,XX[20]	CBF: normal	None	ins(11;?)(q23.3;?)/KMT2A PTD	ins(1;?)(q23.3;?)/FCGR2B
287	AML	Tier 2	Chromoanagenesis	42~46,X,add(X)(q27),add(2)(p13),-3,del(5)(q11.2q33),-7,+8,add(8)(p22),t(11;21)(q22;q22),der(12)t(3;12)(q22;q24.3),-13,- 17,add(22)(q13.3),+1~3mar[cp20]	TP53, KMT2A: normal	(5q11.2q33.3)x1 (7)x1 (8)x3	Chromoanagenesis 3,13, 21, 22	t(2;13)(p14;q13.3) t(3;7)(p22.3;q11.23) GTF2IRD1 t(3;12)(p21.2;q24.31) WDR82 t(3;12)(q22.3;q24.31) IL20RB t(5;13)(q11.2;q21.31) t(5;13)(q33.3;q21.31) ATM::PRDM15 t(11;13)(q23.1;q14.11) t(11;21)(q22.3;q22.3) t(13;21)(q14.11;q22.2) fus(13;13)(q12.3;q14.11) TEX26::TPTE2P5 fus(13;13)(q13.3;q21.32) t(21;22)(q11.2;q13.1) ENTHD1 fus(22;22)(q12.2;q13.2)
288	AML	Tier 2	Chromoanagenesis	44~49,X,add(X)(q13),dic(3;17)(p12;p12),der(5)t(5;6)(q12;p21.3),+8,+13,der(15)add(15)(p11.2)t(15;16)(q21;q21),- 16,+19,+21,idic(21)(p12),+22,+1~2mar[cp19]/46,XX[1]	mono 7	(3p26.3p11.1)x1 (5p14.3p11)x3 (5q11.2q35.3)x1 (7)x1 (8)x3 (15q11.2q21.1)x1 (16q21q24.2)x1 (17p13.3p12)x1 (21)x3 (22)x4 (Xp22.33p22.2)x3 (Xp11.4p11.23)x1 (Xq13.1q28)x1	Chromoanagenesis 5, X t(5;6)(q12.3;p21.33) /CENPK::TNXB t(15;16)(q21.1;q21) SPG11	t(3;17)(p12.1;p12) t(6;17)(p21.33;p13.1) fus(X;X)(p11.23;p11.21) t(X;5)(p11.4;q11.2) RPGR::PDE4D fus(5;5)(p14.3;q11.2) CDH18::ARL15 fus(5;5)(q11.2;q12.1) dup(7)(q22.1q22.1) SPDYE6::ORAI2
289	AML	Tier 2	KMT2A-PTD	46,Y,t(X;3)(q28;q21)[20]	CBFB, KMT2A, 7q: Normal	(5q35.2q35.3)x1	t(X;3)(q28;q21.3)/GATA2::BRCC3 or GATA2::MTCP1 ins(11;?)(q23.3;?)/KMT2A PTD
291	AML	Tier 2	KMT2A-PTD	46,XX[20]	NA	None	KMT2A-PTD
292	AML	None	None	46,XX[1]	CBF: normal	None	None	No
293	AML	Tier 3	None	46,XY[20]	CBF: normal	(13q12.2)x1 /FLT3	None
294	AML	Tier 1	MECOM	46,XY,del(2)(q14.3)[12]/46,XY[8]	No	(2q14.1q37.2)x1	inv(3)(q26.2q26.2)/ MECOM (intragenic)
303	AML	Tier 3	None	46,XY,dup(1)(q32q43),t(2;3)(q33;p24),del(9)(q21q33)[19]/46,XY[1]	NA	1q32.1q43 x3 2q33.3q37.3 x1 3p26.3p24.3 x3 9q21.11q33.1 x1 11q14.1q21 x1	fus(1;1)(q32.1;q43) NR5A2: MTR t(2;3)(q33.3;p24.3) SGO1;AS1 fus(11;11)(q14.1;q21) DLG2;CEP295
308	AML	Tier 2	Chromoanagenesis	46,XY,-5,der(7)del(7)(p12)add(7)(q31),+mar[10]/46,XY[10]	NA	(5p15.33p14.3)x1 (5q14.2q23.2)x1 (5q23.2q31.2)x1 (7p22.3p12.1)x1 (7q31.1q31.31)x1 (7q31.33q36.2)x1	Chromoanagenesis 5, 7	t(5;7)(q22.1;q33) t(5;7)(q22.2;q31.1) t(5;7)(q23.2;q31.32) LINC01170::CADPS2 t(5;7)(q31.2;q33) CXXC5::STRA8 t(5;7)(q11.2;q31.32) fus(5;5)(p14.3;q14.2) CDH12::XRCC4 dup(7)(q31.31q31.33)
311	AML	None	None	46,XY,del(9)(q21q21)[20]	NA	9q21.11q21.3x1	None
317	AML	None	None	46,XX[20]	CBF normal	None	None	No
320	AML	Tier 2	KMT2A-PTD	NA	NA	9q21.13q31.1 x1	ins(11;?)(q23.3;?)/KMT2A PTD
321	AML	None	None	46,XY[20]	KMT2A: normal CBFB: normal	None	None	No
324	AML	None	None	46,XX,add(1)(q32),add(11)(q25)[1]/46,XX,add(7)(q11.2)[1]/46,XX[18]	RUNX1T1/RUNX1: Normal PML/RARA: normal	None	None
326	AML	None	None	45,X,-Y[18]/46,XY[2]	CBF: normal	None	None	minus Y
331	AML	None	None	46,XY[20]	CBF normal. (mol: IDH2, TERT, NPM1)	None	None	No
332	AML	None	None	46,XY[20]	(mol: DMNT3A, NPM1)	None	None	No
336	AML	Tier 3	None	46,XY,t(6;15)(q25;q24),t(8;21)(q22;q22),del(9)(q21q33),der(11)del(11)(p15p12)inv(11)(q21q22),del(12)(p13p11.1)[20]	RUNX1T1::RUNX1	5q31.2q34 x1 9q21.11q33.1 x1 11p15.1p12 x1 12p13.31p11.1 x1	t(8;21)(q21.3;q22.12)/RUNX1T1::RUNX1	7q36.1 x1 8q23.3q24.11 x1 t(6;15)(q25.1;q24.2) UST::SIN3A fus(11;11)(p15.1;p11.2) None fus(11;11)(q21;q22.2) AP003066.1::WTAPP1
337	AML	None	None	48,XY,+1,del(5)(q13q33),-7,+9,+11,-18,+22[17]/46,XY[3]	CBF: normal	(1) x3 (5q15q34) x1 (7) x1 (9) x3 (11) x3 (18) x1 (22) x3	None	fus(5;5)(q15;q34)/CAST or ERAP1
338	AML	None	None	46,XX[20]	CBFB, PML/RARA, KMT2A: normal	None	None	No
340	AML	Tier 1	NUP98-R	47,XX,t(5;11)(q35;p15),+8[6]/46,XX[14]	RUNX1T1x3 CBFB, PML/RARA: normal	(8)x3	t(5;11)(q35.3;p15.4)/NSD1::NUP98	(1q21.1)x3
344	AML	Tier 1	MECOM	45,XY,t(3;6)(q26.2;q23),der(6)del(6)(p25p24)del(6)(p12p12),add(7)(q21),-20[20]	RUNX1T1/RUNX1: normal	(7q21.12q36.3)x1 (20q11.23q13.12)x1 (20q13.13q13.2) x1	t(3;6)(q26.2;q23.3)/MECOM::MYB	No
345	AML	Tier 1	MECOM	46,XY,t(3;8)(q26.2;q24.2)[20]	NA	None	t(3;8)(q26.2;q24.21)/MECOM::MYC	(Yq11.23)x1 (18p11.1q11.1)x1
346	AML	None	None	46,XX,del(5)(q21q33),t(6;11)(q21;q24)[1]/46,idem,t(4;14)(q13;q32),del(17)(p11.2)[5]/46,XY[11]	TP53: pending	(5q21.2;q33.2) x1	9q21.11x5
353	AML	None	None	44,XY,del(5)(q14q34),i(11)(q10),psu dic(16;15)(q21;p11.2),-17,add(19)(q13.2)[20]	CBFBx1 RUNX1T1/RUNX1: Normal	(1p36.23p33)x3 (5q14.2q34)x1 (11p)x1 (11q)x3 (16q21q24.2)x1 -17	None	(12q24.31) x1
354	AML	Tier 3	None	46,XX,del(5)(q21q33),t(6;11)(q21;q24)[1]/46,idem,t(4;14)(q13;q32)[5]/46,XY[11]	TP53: normal	(5q21.2;q33.2) x1	t(4;14)(q13.3;q32.11)/DCK::FOXN3 t(6;11)(q21;q24.1)/CCDC162P
355	AML	Tier 2	Chromoanagenesis	44~45,X,-Y,der(3)t(2;3)(q33;q27),-8,-9,add(11)(q13),+15,der(15)t(2;15)(q32;q25),der(17)t(9;17)(p22;p11.2),+15,+1~2mar,2~22dmin[cp20]	MYC amp	(17p13.3p12)x1 (8q24.13q24.2)amp (9p23p21.3)x1 (9q21.11q34.11)x1 (15)x3	Chromoanagenesis 2, 8, 9	fus(2;2)(q32.1;q34) t(2;3)(q33.1;q27.1) KLHL6 t(2;3)(q33.1;q27.1) t(2;8)(q24.2;q23.1) SLC4A10 t(2;8)(q32.1;q24.22) AF228727.1 t(2;8)(q24.2;q13.1) SLC4A10::SGK3 t(2;11)(q32.1;q13.3) t(2;15)(q24.3;q25.3) AC016766.1::AKAP13 t(2;15)(q32.1;q25.3) DNAJC10::AKAP13 fus(8;8)(q13.1;q24.13) fus(8;8)(q24.21;q24.21) PCAT1 t(8;11)(q24.21;q13.3) ASAP1 fus(9;9)(p23;p21.3) t(9;17)(p22.1;p11.2) ADAMTSL1::LRRC75A A…
360	AML	Tier 1	FGFR1	45,XY,-7[19]/46,XY[1]	NA	(7)x1	fus(8;8)(p12;p11.23)/RBPMS::FGFR1	No
367	AML	Tier 3	None	47,XY,+8[15]/49,idem,+13,+19[5]	NA	(8)x3 (13)x3	None	ins(13;?)(q14.3;?) GUCY1B2 (3p22.3)x1 CMTMB (21q22.12)x1 RUNX1
368	AML	None	None	46,XY[20]	NA	None	None	No
372	AML	Tier 2	RUNX1-R	47,XX,+3,del(9)(q13q22),t(16;21)(q24;q22)[17]/47,XX,+3,t(16;21)[cp2]/46,XX[1]	RUNX1 x3 CBFB, RUNX1T1: normal	(3)x3	t(16;21)(q24.3;q22.12)/CBFA2T3-RUNX1	(4q35.2q35.2)x3 (9q21.2q21.33)x1 (19p13.2p13.2)x3
376	AML	Tier 3	None	46,XY,t(8;8)(q21.1;q24.2)[20]	RUNX1 x1 PML/RARA; RUNX1T1: normal	None	fus(8;8)(q21.13;q24;21)/MRPS28::CCDC26	no
380	AML	None	None	47,XY,+21[20]	RUNX1 x3	(21) x3	None	No
383	AML	Tier 1	KMT2A	46,XX,t(9;11)(p21;q23)[12]/47,idem,+mar[1]/46,XX[1]	NA	None	t((9;11)(p21.3;q23.3)/ MLLT3::KMT2A
389	AML	Tier 2	CNVs larger than 5Mb	46,Y,-X,-11,+2mar[1]/46,XY[1]	CBFB, KMT2A: normal	(1q21.1q44)x3	None	dup(16)(q24.3q24.3)/RNF166::FAM157C
392	AML	Tier 2	Chromoanagenesis	45,XY,-8,add(17)(p13)[2]/44,idem,-Y[16]/46,idem,+mar[1]/46,XY[1]	NA	(17p13.3p13.1)x1/ TP53 (8q24.13q24.21)amp/ MYC (8q24.21q24.22)amp (8q21.13q24.12)x1	chromoanagenesis 8	t(8;17)(q24.12;p13.1) TNK1 fus(8;8)(q12.2;q24.21) AC113143.3 fus(8;8)(q11.23;q24.22) fus(8;8)(q21.13;q24.22) fus(8;8)(q24.13;q24.22) HAS2 fus(8;8)(q21.11;q24.21) JPH1::ASAP1 fus(8;8)(q11.22;q12.1) PXDNL::LINC01301 fus(8;8)(q12.2;q13.3) fus(8;8)(q11.23;q21.11) fus(8;8)(q12.3;q24.22) fus(8;8)(q21.13;q24.21) HNF4G::CASC11
396	AML	None	None	46,XY[20]	CBF: normal (NPM1-M)	None	None	ins(9;?)(p23;?)/PTPRD
398	AML	Tier 3	None	90~94,XXYY,i(1)(q10),+8,-11,+12,-18,+21[cp4]/46,XY[16]	KMT2A x3: 9% CBFB x4: 13%	None	None	ins(3;?)(q21.3;?) POU5F1P6 ins(3;?)(q22.3;?) STAG1
399	AML	Tier 1	MECOM	46,XY,t(3;6)(q26.2;q25)[20]	CBF: normal	None	(3;6)(q26.2;q25.3)/MECOM
401	AML	Tier 3	None	45,XY,-7[20]	NA	(7)x1	None	(17q11.2)x1/ NF1
407	AML	Tier 2	Chromoanagenesis	44~46,XY,add(2)(q37),der(3)t(3;17)(p22;q21),del(5)(q14q34),del(6)(p25p21),add(8)(p12),-9,-12,-13,-17,- 18,+21,+2~3mar[cp19]/90,idemx2[1]	NA	Ext CNV on 12, 13 (5q14.3q34)x1 (6p25.3p21.33)x1 (8p23.1p12)x1 (9q21.11q22.1)x1 (17p13.3p11.2)x1 (18)x1 (21)x3	chromoanagenesis 9, 12, 13, 17	t(3;6)(p22.2;p21.33) CTDSPL t(3;17)(p22.2;q21.2) CTDSPL;JUP t(6;17)(p21.32;q25.1) AGPAT1;UNC13D t(8;9)(p12;q34.13) DDX31 t(9;12)(q22.33;q24.31) RFLNA fus(5;5)(q14.3;q34) AC010291.1 fus(9;9)(q22.31;q34.13) fus(9;9)(q22.33;q34.11) ANP32B fus(12;12)(q12;q14.1) TMEM117 fus(12;12)(q12;q13.13) CNTN1; FIGNL2 fus(12;12)(p13.2;p12.2) ASLCO1B7 fus(13;13)(q14.2;q21.2) fus(13;13)(q21.1;q21.1) fus(13;13)(q14.…
408	AML	Tier 2	Chromoanagenesis	44,X,-Y,add(7)(p11.2),del(11)(p14),i(12)(q10),-16,der(17)t(11;17)(p14;p11.2)[9]/85~89,XX,-Y,-Y,i(8)(q10),del(11)(p14)x2,i(12)(q10)x2,-16,-16,der(17)t(11;17)(p14;p11.2)x2,+mar[cp9]/46,XY[2]	RUNX1T1x5~6,RUNX1x3~4): 73% CBFBx1: 18.5% ABL1,BCR)x4: 76%	Ext CNV on 8 (11p14.1p12)x1 12p x1 12qx3 (16)x1 (17p13.3p11.2)x1 (21q22.12q22.12)x1	chromoanagenesis 8, 12 ins(7;?)(q36.1;?)/EZH2	fus(8;8)(p11.21;q12.1) ZMAT4 fus(8;8)(p11.21;q12.1) ZMAT4 fus(8;8)(q21.13;q21.3) SLC26A7 fus(8;8)(q21.2;q21.3) - fus(8;8)(q23.2;q24.12) SAMD12 fus(8;8)(q23.3;q24.12) SAMD12 t(11;12)(p12;p13.32) t(11;17)(p14.1;p11.2) inv(12)(p12.1p12.1) LRMP
409	AML	Tier 2	Chromoanagenesis	43~44,X,der(X)add(X)(p11.2)add(X)(q26),-1,der(2)t(2;7)(p22;q22),der(3)t(1;3)(p13;q29),-4,del(5)(q21q33),add(15)(p11.2),der(15)t(9;15)(p11.2;p11.2),der(16)del(16)(p13.1)add(16)(q12),-17,-18,der(22)dup(22)(q11.2q12)ins(22;?)(q12;?)t(1;?)(q21;?),+1~5mar[cp20]	NA	(1p22.1p11.2)x1 (1q31.2q31.3)x3 (5q21.3q33.2)x1 (9p24.3p11.2)x3 (16q11.1q24.1)x1 (17p13.3q22)x1 (18q12.1q23)x1 (21q22.12q21.2)x1	chromoanagenesis 4, 16, 18	t(1;16)(q31.2;p13.12) AL136456.1 t(1;16)(q32.1;p11.2) PTPRC fus(2;2)(q33.3;q35) CREB1;LINC01963 t(2;17)(p22.1;q22) - t(2;4)(p22.1;q21.3) AC007317.1 t(4;17)(q12;q21.33) NXPH3 fus(4;4)(q13.3;q21.22) AMBN;ENOPH1 fus(4;4)(q12;q21.3) PPAT fus(4;4)(q12;q31.21) SRP72;MMAA fus(4;4)(q13.3;q31.21) MMAA fus(5;5)(q21.3;q33.2) - fus(18;18)(q12.2;q21.1) RPRD1A;ACAA2 fus(18;18)(p11.22;q12.1) VAPA fus(18;18)(p11…
411	AML	Tier 2	KMT2A-PTD	47,XY,+8[3]/46,XY,r(7)[2]/46,XY[15]	NA	(7q11.21q36.3)x1 (8)x3)	dup(11)(q23.3q23.3)/KMT2A-PTD	NA
414	AML	Tier 2	TET2	46,XX[20]	PML, RARA, RUNX1: normal KMT2A x3 RUNX1T1 x3	(4q24q24.1)x1/ TET2 (8) x3 (11q24.2q25)x3	None	t(6;11)(q24.1;q24.2)
421	AML	None	None	46,XX[20]	NA	None	None	No
422	AML	Tier 2	KMT2A-PTD	46,XX,del(5)(q31q35),t(10;21)(q23;q22),der(11)t(11;12)(p13;q21)t(5;11)(q35;p11.2),der(12)t(5;12)(q31;p13)inv(12)(p11.2q 22)t(11;12)(p13;q21)[19]/46,XX[1]	(RUNX1x2)(3’RUNX1 sep 5’RUNX1x1) 65% MECOM: normal	(5q31.1q35.1)x1 (12p13.31p11.22)x1 (11p13p11.2)x1 (12q21.31q22)x1	t(10;21)(q23.31;q22.12)/PANK1::RUNX1 ins(11;?)(q23.3;?)/KMT2A PTD	t(5;12)(q31.1;p13.31) CLEC12A t(5;11)(q35.1;p11.2) DOCK2 t(11;12)(p13;q21.31) fus(12;12)(p11.22;q22) CCDC91;VEZT
423	AML	Tier 2	KMT2A-PTD	46,XY,der(7)t(7;11)(q22;q13)[6]/46,XY[14]	NA	(7q22.1q36.3)x1 (11q13.4q25)x3	ins(11;?)(q23.3;?)/KMT2A-PTD t(7;11)(q22.1;q13.4) (conf 0.87)
426	AML	Tier 2	Chromoanagenesis	45,XY,-7,der(17)add(17)(p11.2)t(7;17)(q11.2;q22)[18]/46,XY[2]	BCR/ABL1: normal KMT2A x3: 13.5%	(7p22.3p11.2)x1 (17p13.3p11.2)x1	t(7;17)(p11.2;q22) /LANCL2::STXBP4 chromoanagenesis 17	t(7;17)(p11.2;p11.2) t(7;17)(q11.21;q22)
434	AML	Tier 2	RUNX1-R	46,XX,+8,+8,der(8;15)(q10;q10),der(8;21)(q10;q10),t(16;21)(q24;q22)[4]/45,idem,-X[9]/46,idem,-X,+der(3)t(X;3)(p11.2;q13.1)[6]/46,XX[1]	KMT2A, CBFB: normal	(8q21.2q24.3)x4 (3q26.1q29)x3 (X)x1	t(X;3)(p11.22;q13.11)/ PHF8 t(16;21)(q24.3;q22.12)/ CBFA2T3::RUNX1 (Conf. 0.8)	t(1;7)(q31.2;q31.32) t(8;13)(p22;q21.32)
439	AML	None	None	46,XY[20]	CBF: normal	None	None	No
440	AML	Tier 2	Chromoanagenesis	44~46,XY,-5,del(5)(q14q35),-7,der(7;18)(p10;q10),der(11)t(3;11)(q25;p15),psu dic(14;12)(p11.2;p11.2)hsr(12)(p13p12),add(15)(p11.2),+1~2mar[cp20]	NA	(3q25.33q29)x3 (5q13.3q35.1)x1 (7q11.1q11.21q36.3)x1 12p amplification	Chromoanagenesis 12
446	AML	None	None	46,XY,del(7)(q22q36)[5]/46,XY[15]	7q-: 21%	None (7q- can't call)	None
452	AML	Tier 1	DEK::NUP214	45,XX,t(6;9)(p23;q34),der(17;22)(q10;q10),del(18)(p11.2)[19]/46,XX[1]	CBF, KMT2A, PML/RARA: normal	(17p13.3p13.1)x1/ TP53 18p11.32p11.21)x1	t(6;9)/DEK::NUP214
457	AML	Tier 2	CNVs larger than 5Mb	46,XX[20]	CBF, PML/RARA: normal	(11p13p13)x1/ WT1	None
461	AML	None	None	46,XY[20]	NA	None	None	No
462	AML	Tier 2	CDKN2A/B del	47,XY,+19[17]/46,XY[3]	CBFB, KMT2A: normal	(19)x3 9p21.3x1/ CDKN2A	None
464	AML	None	None	46,XX,t(1;8)(p33;q22)[10]/46,idem,del(18)(q21.2q23)[10]	NA	(18q21.2q23)x1	t(1;8)(p33;q22.2)/SPATA6::VPS13B
467	AML	Tier 2	Chromoanagenesis	45,XY,der(5)del(5)(p15.3p13)del(5)(q15q35),-7,-8,der(12;21)(q10;q10),del(18)(p11.32p11.2),-21,+r,+2mar[20]	NA	(5)x1 (7)x1	chromoanagenesis 8, 12 and 21. Numerous inter- intra-rearrangement
470	AML	Tier 3	None	46,XY,der(12)t(12;17)(q24.3;q21)[19]/46,XY[1]	CBF, KMT2A: normal	9q34.11q34.13x1/NUP214, ABL1, SET 17q12q25.3)x3	t(12;17)(q24.33;q12)/CACNB1
471	AML	None	None	45~47,XY,der(3;14)(p10;q10),t(3;4)(q25;q34),del(5)(q23q31),+13,del(17)(p13p11.2)[cp20]	NA	3q25.33q26.33x3 5q23.1q31.3x1 +13 17p13.3p11.2x1 /TP53	None
473	AML	Tier 3	None	46,XX,del(7)(q22q36)[16]/46,XX[4]	KMT2A: normal	7q22.3q36.1x1 21q22.12x1 /RUNX1	None
475	AML	Tier 2	Chromoanagenesis	44,XX,der(5)t(5;5)(q12;p13),-7,der(11)hsr(11)(q23)add(11)(q25),der(12;22)(q10;q10),add(16)(p11.2)[3]/44,idem,add(11)(q25)[14]/44~45,XX,der(5)t(5;5)(q12;p13),-7,der(11)hsr(11)(q23)add(11)(p11.2)hsr(11)(q23)add(11)(q25),der(12;22)(q10;q10),add(16)(p11.2)[cp3]	KMT2A amp CBF and TP53: normal	5p x3, 5qx1 7q11.21q36.3 x1 11q amp 12p13.33p12.1x1 16p13.3p13.11x1 22q amp	chromoanagenesis 11, 22
480	AML	Tier 2	Chromoanagenesis	44~48,XY,+1,add(1)(p13),del(1)(q21),der(3)inv(3)(p25q26.2)t(1;3)(p34.3;q25)add(3)(p25),-5,-7,-9,add(11)(p15),del(13)(q12q14),add(17)(p11.2),-18,add(18)(p11.2),-21,+2~6mar[cp20]	MECOM-R	(1p36.32p34.1)x3 (5p13.1p11)x1 (5q11.2q35.1)x1 (7p22.3p14.1)x1 (7q22.1q36.3)x1 (13q21.1q34)x3 (17p13.3p13.1)x1 (21q22.12q22.2)x3 (21q22.2q22.3)x4	Chromoanagenesis (5, 9, 18) fus(3;3)(q25.1;q26.2)/MBNL1::MECOM t(13;21)(q21.1;q22.12)/RUNX1::AP000331.1
482	AML	Tier 3	None	46,XX,del(7)(q22q36)[20]	CBF normal	(7q22.1q36.1)x1 (19q13.11q13.12)x1	None
484	AML	None	None	46,XY,t(3;3)(q21;q26.2)[19]/47,idem,+4[1]	MECOM-R: 96.5% CBFB, KMT2A, TP53 normal	None	fus(3;3)(q21.3;q26.2)/GATA2::MECOM
486	AML	Tier 2	Chromoanagenesis	45,XX,-5,der(17)t(5;17)(p12;p11.2)[5]/43~45,idem,del(7)(q22q36),-12,add(19)(q13.3),der(20;22)(p10;q10),+1~3mar[cp14]/46,XX[1]	NA	(5q11.2q35.3)x1 (7q22.1q36.3)x1 (17p13.3p11.2)x1 (12p13.31q12)x1 (19p13.2)x3	Chromoanagenesis 12
487	AML	Tier 2	Chromoanagenesis	44~46,XY,-2,der(4)t(4;5)(p15.3;q22),-5,-7,+8,del(11)(q13),der(17)t(17;20)(p11.2;q11.2),-20,-22,+1~7mar[cp19]/46,XY[1]	MECOM: normal	(7q11.21q36.3)x1 (8)x3 (12)x1 (17p13.3p11)x1 (18)x1 (20q11.22q13.2)x1	Chromoanagenesis (2, 5, 11)
489	AML	None	None	46,XX,t(9;22)(q34;q11.2)[11]	Ph minor BCR	None	t(9;22)(q34.12;q11.23)/BCR::ABL1
494	AML	None	None	46,XY,inv(16)(p13.1q22)[19]/47,idem,+22[1]	CBFB-R	None	fus(16;16)(p13.11;q22.1)/MYH11::CBFB
496	AML	None	None	45,XY,add(15)(p11.2),-19,-19,+mar[1]/46,XY[19]	CBF: normal	None	None
499	AML	Tier 2	Chromoanagenesis	45,X,-Y,del(5)(q14q33)[3]/42~46,idem,+1,dic(1;21)(p13;q22),add(4)(q21),der(14;15)(q10;q10),+19,add(19)(q13.1),der(19)t(1;19)(q12;p12),-21,add(21)(q22),+1~5mar[cp17]	NA	5q14.3q33.3 x1 17p13.1 x1/ TP53 (Nonet reported)	Chromoanagenesis 21
500	AML	Tier 2	Chromoanagenesis	53,XY,+1,+10,+11,+11,+13,+14,-18,+22,+22[2]/53~58,XY,+1,+10,+11,+11,t(11;17)(p10;q10),add(12)(q24.3),+13,+14,+21,+22,+1~2mar[cp18]	RUNX1 x3: 9.5%	(1) x3 (10) x3 (11) x4 (13) x3 (14) x3 (22) x4 (18) x1	Chromoanagenesis 11
501	AML	None	None	46,XY,del(7)(q21q36)[20]	CBF: normal	7q21.2q36.3 x1 21q22.12 x1	None
502	AML	None	None	45,XX,t(3;3)(q21;q26.2),-7[20]	CBF, KMT2A: normal	(7) x1	fus(3;3)(q21.3;q26.2)/GATA::MECOM
503	AML	Tier 1	NUP98-R	46,XY,t(7;11)(p15;p15)[20]	NA	None	t(7;11)(p15.2;p15.4)/NUP98::HOXA9
505	AML	None	None	47,XY,inv(16)(p13.1q22),+21[8]/48,idem,+8[9]/47~48,XY,der(7)t(1;7)(q21;q36),inv(16)(p13.1q22),+21[cp3]	CBFB-R	tri 8, tri 21	us(16;16)(p13.11;q22.1)/MYH11::CBFB
509	AML	None	None	46,XY,t(1;5)(q31;p13),t(16;18)(q12;q11.2)[4]/46,XY,t(8;10)(q12;q25)[1]/46,XY[15]	NA	None	t(1;5)(q31.1;p13.3) HMCN1::TARS t(2;10)(q33.3;q23.32) PARD3B::BTAF1 t(2;13)(q33.3;q12.13) PARD3B::ATP8A2 t(16;18)(q12.2;q11.2) RBL2::TAF4B
510	AML	None	None	46,XX,t(11;19)(q23;p13.1)[11]/46,idem,t(1;12)(q25;p13)[3]/48,idem,+3,+18[1]/46,XX,der(1)t(1;11)(p13;p13),der(11)t(1;11)t(11;19),der(19)t(11;19)[5]	KMT2A-R	None	t(11;19)(q23.3;p13.11)/KMT2A::ELL (0.69) t(1;12)(q25.2;p13.2)/ABL2::ETV6 (0.04) t(1;11)(p13.3;p13)/ELAPOR1::WT1 (0.08)
511	AML	None	None	46,XX[20]	CBF normal	None	None	No
512	AML	None	None	46,XX[20]	KMT2A, CBFB, PDGFRA/B: normal	None	None	No
514	AML	None	None	46,XX,inv(16)(p13.1q22)[20]	CBFB-R	None	fus(16;16)(p13.11;q22.1) CBFB::MYH11
516	AML	None	None	46,XY,t(15;17)(q24;q21)[20]	PML::RARA 83%	None	t(15;17)(q24.1;q21.2)/PLM::RARA
520	AML	None	None	46,XY,inv(16)(p13.1q22)[17]/46,idem,-12,+mar[1]/46,XY[2]	CBFB-R	None	fus(16;16)(p13.11;q22.1)/CBFB::MYH1
521	AML	Tier 2	KMT2A-PTD	46,XX,del(6)(p25p22)[20]	NA	6p25.2p22.1) x1	ins(11;?)(q23.3;?)/KMT2A PTD
529	AML	Tier 2	KMT2A-PTD	46,,XX[20]	CBF: normal	None	ins(11;?)(q23.3;?)/KMT2A PTD
530	AML	Tier 1	MECOM	44,XY,+1,der(1;3)(p10;q10)del(1)(p21p13),der(1;11)(q10;q10),-16,der(17)t(17;20)(p11.2;q11.2),-20[10]/45,XY,+1,der(1;3)(p10;q10)del(1)(p21p13),der(1;16)(q10;p10)del(16)(p13.3p12),+8,der(17)t(17;20)(p11.2;q11.2),-20[9]46,XY[1]	RUNX1T1 x3 14.5%	1p21.2p13.3 x1 1p13.2p13.1 x1 3p26.3p13 x1 11q13.5q25 x3 16p13.3p12.2 x1 17p13.3p13.1 x1 (20) x1	t(3;5)(q26.2;q13.3)/MECOM::F2R Chromoanagenesis 3
533	AML	None	None	46,XY,t(8;22)(q24.1;q11.2)[17]/47~49,idem,del(9)(p11),+2~5mar[cp3]	PML/RARA: normal	None	None
535	AML	None	None	47,XY,+8[20]	NA	(8)x3 Xq25 x1/STAG2	None
537	AML	Tier 2	Chromoanagenesis	45~46,XY,-3,del(5)(q11.2),der(8)hsr(8)(q24.2)add(8)(q24.3),-11,add(14)(q32),-15,-17,+20,+der(?)r(?)hsr(11)(q23)x1~2,+mar[cp20]	RUNX1T1 x3	3p21.2q26.1 5q11.2q35.3 x1 8q11.1q24 amp 11q14.3q25 amp (17) x1 (20) x3	chromoanagenesis 8, 11
540	AML	Tier 2	KMT2A AMP	45,XY,dic(3;12)(p12;p11.2),r(5)(p15.3q14),-11,add(14)(p11.2),+der(?)r(?)hsr(11)(q23)[16]/45,XY,dic(3;12)(p12;p11.2),r(5)(p15.3q14),der(11)hsr(11)(q23)add(11)(p15)hsr(11)(q23)add(11)(q23),add(14)(p11.2)[2]/76<4n>,XXYY,-1,-2,dic(3;12)(p12;p11.2)x2,r(5)(p15.3q14)x2,-8,-8,-8,-9,-10,-11,-11,-12,add(14)(p11.2)x2,-16,-18,-18,-19,+der(?)r(?)hsr(11)(q23)[1]/46,XY[1]	RUNX1, CBFB Normal	(3p26.3p12.1)x1, (5q14.1q35.3), 11q13.2q25)x3-5, (12p13.31q11)x0-1	Chromoanagenesis (11)	fus(4;4)(q21.22;q22.3), fus(11;11)(q13.2;q23.1, fus(11;11)(p15.5;q25, t(3;12)(p12.1;p13.33
542	AML	None	None	46,XY,del(9)(p13)[1]/46,XY[19]	CBF: normal	None	None
543	AML	None	None	46,XX[20]	CBF: normal	None	None	No
1	MDS	None	None	. 46,XX,del(11)(q13q23)[1]/46,XX[19]	nuc ish(KMT2Ax4)[15/200]	None	None
5	MDS	Tier 3	None	46,X,-Y,del(3)(p13),-5,+8,+18[14]/ 48,idem,+2mar[1]/92,idemx2[2]/46,XY[3]	(D5S721/D5S23,EGR1)x1[164/200] WCP 5 confirmed der(3)t(3;5)	3p26.3p13)x1 5p15.2q35.3)x1 (8)x3 (18)x3	t(3;5)(p13;p15.31)	minus Y
24	MDS	Tier 1	MECOM	46,XY,t(3;4)(q26.2;q31.1)[20] (revised)	MECOM-R: 98.5%	None	t(3;4)(q26.2;q32.1)/MECOM (RAPGEF2?)	5p15.1p13.3)x1 10q11.22) amp
41	MDS	None	None	46,XY,del(1)(p36.1),del(5)(q22q35),i(17)(q10)[14]/47,idem,+13,add(15)(p11.2),-16,+22[5]/47,idem,+2[1]//	(TP53x1,D17Z1x2)[159/200]/(TP53x1,D17Z1x3)[15/200]/(TP53x2,D17Z1x4)[3/200] . CBFB x4: 11% BCR/ABL1: 4R/4G 7% Tetra population suggested by FISH (below LOD)	(17p)x1, (17q)x3 - i(17q) 1p36.22p35.3)x1 5q31.1q33.3)x1 (13)x3	None
68	MDS	None	None	45,XX,-7[9]/46,XX[11]	NA	7)x1	None
69	MDS	None	None	47,XX,del(7)(q21q36),+13[20]	NA	7q21.3q36.2)x1 13)x3	None
79	MDS	Tier 2	KMT2A AMP	46,XY,del(1)(p31p13),del(3)(q11.2q26.2),del(17)(p12),der(20)t(17;20)(p12;q13.1)[11]/52~70<3n>,XXY,+Y,del(1)(p31p13),-3,+6,-11,hsr(11)(q23)x2,-14,+15,-16,-17,del(17)(p12),der(20)t(17;20),-21,+1~4mar[cp8]/91,XXYY,+del(6)(q12),-9,-11,add(11)(q13),+12,+12,i(12)(q10),-14,+15,del(17)(p12),-18,-20[1]	ish hsr(11)(q23)(KMT2A amp)x2[2].(KMT2Ax1,KMT2A ampx2)[55/200].	1p31.1p13.3)x1 3q11.2q26.2)x1 (11q23.1q25)x3 (17p13.1)x1 (17q11.1q25.3)x3	Chromoanagenesis 17p12p11.2 Chromoanagenesis 20q11.21q13.33	(17p12p11.2)x4 fus(1;1)(p31.1;p13.3)/FPGT-TNNI3K::VAV3 t(3;17)(q11.2;p11.2)/PRPSAP2 inv(11)(q22.3q22.3)/PDGFD t(17;20)(p12;q13.12)/MYOCD::ZMYND8 t(17;20)(p12;q11.21)/HM13 t(17;20)(p11.2;q11.21)/SLC47A1P2::SNTA1
83	MDS	None	None	46,XX,der(5;19)(p10;q10),+19[12]/46,XX[8]	none	5q)x1 19q)x3 (2p25.3p23.1)x1 (6p25.3p22.1)x1	None	2p22.3p21)x3 (6p22.1p21.2)x3 fus(3;3)(p25.1;p13)/GRIP2::SHQ1 fus(2;2)(p23.3;p21)/IFT172::THADA t(2;6)(p22.3;p21.2)/TMEM217 t(2;6)(p23.3;p22.1)/DPYSL5
86	MDS	None	None	. 46,XY,t(1;11)(p36.1;q13)[1]/46,XY[19]	NA	None	None
88	MDS	None	None	46,XY,del(7)(q21q31)[15]/46,XY[5]	NA	(7q21.3q31.1)x1	None
89	MDS	None	None	46,XX,der(21)t(1;21)(q12;q22)[4]/46,XX[16]	NA	1q21.1q34x3	None
149	MDS	Tier 3	None	46,XY,del(20)(q11.2q13.3)[20]	BCR/ABL1 normal	(20q11.21q13.32)x1	fus(20;20)(q11.21;q13.32)/BPIFA3::VAPB
150	MDS	None	None	46,XX[20]	NA	None	None	No
158	MDS	None	None	47,XY,+8[1]/48,idem,+Y[2]/46,XY[17]	tri8 in 26.5% of cells	None	None
159	MDS	None	None	45,XY,-7[20]	MECOM: normal	(7)x1	None
162	MDS	Tier 1	NPM1::MLF1	46,XY,t(3;5)(q25;q35)[18]/46,XY[2]	KMT2A, MECOM, NUP98: normal	None	t(3;5)(q25.32;q35.1)/NPM1::MLF1
170	MDS	Tier 2	Chromoanagenesis	46,XY,der(13)add(13)(p11.2)del(13)(q12q22),t(14;22)(q24;q11.2),der(16)add(16)(p11.2)add(16)(q24),del(20)(q11.2q13.3)[20]	NA	13q14.3x1 13q14.2x1 13q14.3x1 16p13.12p13.11x1 20q11.21q11.23x1 20q13.13x1 22q11.23x1 22q12.1q12.2x1	Chromoanagenesis 13, 16, 20, 22	fus(13;13)(q14.11;q14.2)/DLEU1 t(13;16)(q22.2;q24.1) t(13;20)(q14.3;q11.21)/BPIFA1 t(13;22)(q14.3;q12.2) t(13;22)(q14.3;q12.1)/SUGT1:ASPHD2 t(13;22)(q22.1;q12.2)/AL353660.1::MTMR3 t(14;22)(q24.3;q11.23)/YLPM1 fus(16;16)(p11.2;q24.2)/ZNF668::AC135050.4 t(16;20)(q24.1;q13.13)/ATP2C2::ZFAS1 t(16;20)(p11.2;q11.23) t(16;22)(p11.2;q12.2)/RNF40::AC106886.4 t(20;22)(q13.13;q11.23)/KIAA1671
175	MDS	None	None	45,XX,-7[20]	CBFB, RUNX1T1/RUNX1, MECOM, PML/RARA: normal	(7)x1	None
184	MDS	None	None	46,XY,+8,der(16;17)(p10;q10)[14]/46,XY[6]	NA	(8)x3 16q)x1 17p x1/TP53 Nonet called	None
185	MDS	Tier 2	Chromoanagenesis	43,X,-Y,del(5)(q11.1q35),der(6)del(6)(p22)inv(6)(p22p12)ins(6;?)(q16;?),dic(12;16)(p11.1;q21),-18[18]/43~44,idem,+22[cp2]	TP53 normal	(5q11.1q35.3)x1 (12p13.33p11.1)x1 (16q21q24.1)x1 (18)x1 (22)x3	Chromoanagenesis 6	fus(6;6)(p22.2;p21.2)/CARMIL1::BTBD9 fus(6;6)(p21.2;p21.1)/ZFAND3 inv(6)(p21.2p21.1) fus(6;6)(p21.2;p12.3) fus(6;6)(p21.2;p21.1) fus(6;6)(p21.2;p12.3) t(6;18)(p21.1;p11.21)/MC2R t(12;16)(p11.1;q21) (Y)x0
201	MDS	Tier 2	TET2	46,XY,t(4;14)(q24;q32)[19]/46,XY[1]	TCL1: rearranged (false positive)	t(4q24q24)x1 / TET2	t(4;14)(q24;q32.13)/PPA2
206	MDS	Tier 2	Chromoanagenesis	43~45,XY,add(3)(q12),-5,psu dic(5;9)(q11.2;p22),-6,add(7)(q11.2),der(7;12)(p10;q10),+8,-10, der(11)hsr(11)(q23)add(11)(q23),add(15)(p11.2),+1~4mar[cp18]/88,XXYY,add(3)(q12)x2,psu dic(5;9)(q11.2;p22)x2,-7,-7,-10,der(11)hsr(11)(q23)add(11)(q23)x2,+1~3mar[cp2]	NA	3qx1 i(5p) -7 15qx1 18qx1	Chromoanagenesis 6, 7, 10, 11
216	MDS	Tier 3	None	46,XY,del(5)(q11.2q33)[1]/45,sl,add(7)(q11.2),-20[7]/46,sdl1,+mar[4]/47,sdl2,+8,+19[6]/46,XY[2]	(D5S721/D5S23x2,EGR1x1)[136/200] (D8Z2x3)[46/200]	(5q14.3q35.1)x1 (7q21.12q36.3)x1 (5q-, 7q-), +8, +19 were Nonet called on OGM (more than 50% died, the VAF is low)	t(7;20)(q21.12;q11.23)
222	MDS	Tier 2	Chromoanagenesis	45,XX,-4,-7,add(8)(q23),-20,+mar[8]/45~47,idem,+2~3mar[cp9]/46,XX[3]	NA	(4q21.3q31.3)x1 (7p22.2p14.3)x1 (7q21.11q32.2)x1 (8q23.1q24.23)x1 (20q11.22q23.2)x1 (21q22q22.3)x4	Chromoanagenesis 4,7, 21	fus(4;4)(p15.2;q13.1) fus(4;4)(q13.1;q13.3) MOB1B fus(4;4)(p15.2;q12) REST fus(4;4)(q13.1;q13.3) DCK fus(4;4)(q13.1;q13.1) - t(4;7)(q31.3;q11.22) LRBA;AUTS2 t(4;7)(q21.22;q21.11) - fus(7;7)(p14.3;q32.3) NOD1;MKLN1 fus(7;7)(p14.2;q21.11) EEPD1;CD36;GNAT3 fus(7;7)(p14.1;q21.11) - t(7;8)(q11.22;q23.1) AUTS2 t(7;12)(q11.21;q24.31) - t(7;12)(q11.22;q24.33) AUTS2;MMP17 fus(20;20)(p11.21;q11.21) KIF3B f…
225	MDS	None	None	46,XY[20]	NA	None	None	No
228	MDS	Tier 2	KMT2A-PTD	46,XY,del(20)(q11.2q13.3)[19]/46,XY[1]	NA	dup(11)(q23.3q23.3)/KMT2A PTD (20q11.21q13.13)x1	None	(9q34.3)x1/NOTCH1 (Xq25)x1/STAG2
231	MDS	None	None	46,XX,-1,+mar[1]/46,XX[19]	5q, 7q: normal	None	None
241	MDS	None	None	46,X,inv(Y)(p11.2q11.21)[20]	NA	None	None
244	MDS	None	None	46,XY[20]	NA	None	None	No
254	MDS	Tier 3	None	46,XY,del(11)(q13q23)[15]/46,idem,-Y[1]/46,idem[cp2]/45,X,-Y[2]	NA	(11q14.1q24.3)x1	None	(15q14)x1
255	MDS	Tier 3	None	44~46,X,-X,del(5)(q15q33),-7,-10,del(20)(q11.2q13.3),+1~3mar[cp8]/46,XX[1]	7qx1:7% 5qx1: 4%	None	None	t(1;20)(p36.13;q11.23) IGSF21::MROH8 t(2;6)(q33.2;p25.2) t(6;10)(q25.2;p15.1) TIAM2::PRKCQ t(7;10)(p12.3;p15.1) t(10;13)(p14;q14.12)
271	MDS	None	None	46,XY[20]	KMT2A: normal	None	None	No
276	MDS	Tier 2	Chromoanagenesis	46,XX,der(5;17)(p10;q10)del(5)(p15.2),- 7,+8,+11,del(11)(q14q24),der(11;14)(q10;q10),add(19)(p13.2),add(21)(q22),+mar[4]/44~46,idem,+1~2mar[cp7]/46,XX,ad d(5)(q13)[1]/46,XX[8]	(TP53x1,D17Z1x2): 26%	(5q11.2q35.1)x1 (7p21.2q36.3)x1 (8)x3 (11q12.2q13.1)x3 (17p13.1p11.2)x1 (18q21.2q23)x3 21q22.13q22.2 amp	Chromoanagenesis 19, 21	fus(5;5)(p15.33;p14.3) - t(5;17)(q11.2;p11.1) C5orf67 fus(7;7)(p21.2;q21.11) ETV1 t(7;11)(q21.12;q12.2) PGA4;AP003037.1 fus(18;18)(p11.21;q21.2) AC006305.1;LINC01905 fus(19;19)(p13.2;p13.12) ZNF561 t(19;21)(p13.13;q22.11) ZNF791
278	MDS	Tier 2	KMT2A-PTD	46,XY[20]	NA	dup(6)(q27q27) (12q21.2q23.1)x1	ins(11;?)(q23.3;?)/KMT2A PTD ins(5;?)(q31.2;?)/KDM3B
279	MDS	None	None	46,XY,del(20)(q11.2q13.3)[9]/46,XY[11]	NA	(20q12q13.32)x1	None
290	MDS	None	None	46,XY,t(1;5)(p36.1;q33)[1]/46,XY,t(5;19)(q13;p13.3),-15,add(18)(p11.2),+mar[1]/45,XY,add(14)(q22),-15[1]/46,XY[17]	5q: Normal	None	None	No
295	MDS	None	None	46,XX[20]	NA	None	None	No
296	MDS	None	None	42~47,XY,dic(3;12)(q12;p11.2),del(5)(q13q33),add(13)(p11.2),der(14;15)(q10;q10),-18,del(19)(p13.3p13.1),-20,+1~2r,+1~2mar[cp20]	NA	Multiple	Multiple
297	MDS	Tier 2	RUNX1-R	46,XX[20]	NA	None	t(18;21)(p11.23;q22.12)/PTPRM::RUNX1
298	MDS	Tier 2	Chromoanagenesis	45~48,XX,del(3)(q12),del(4)(q24q34),del(5)(q14q35),-7,add(12)(p12),del(17)(p12),del(19)(p12),+r,+1~2mar[cp20]	TP53: normal	4q24q34.2 x1 5q14.2q35.2 x1 [7] x1 3q24q25.1 amp 3q26.2 amp /MECOM 3q27.1q27.3q28 amp	Chromoanagenesis 3	fus(3;3)(q26.2;q27.3) fus(3;3)(q26.31;q27.3) FNDC3B::KNG1 fus(3;3)(q26.31;q27.2) TNFSF10::EHHADH fus(3;3)(q26.31;q27.2) SPATA16::IGF2BP2 fus(3;3)(q26.31;q27.2) NLGN1::LIPH fus(3;3)(q26.31;q27.3) NAALADL2 fus(3;3)(p22.2;p21.1) PLCD1::TKT fus(4;4)(q24;q34.2) BANK1 fus(5;5)(q14.2;q35.2) ATP6AP1L fus(17;17)(q12;q25.3) TADA2A ins(19;?)(q13.43;?) AC010522.1 fus(19;19)(p13.2;q12) LINC01862
312	MDS	None	None	46,XX,del(5)(q13q33)[15]/46,XX[5]	NA	(5q14.3q33.2)x1	None	NO
313	MDS	Tier 2	Chromoanagenesis	44~48,XX,-6,der(7)del(7)(p11.2)add(7)(q21),del(20)(q11.2q13.3),+1~5mar[cp20]	NA	6p25.3p22.1 x1 6p22.1p21.2 x3 6p12.3q11.1 x3 6q11.1q27 x1 7p22.3p11.2 x1 7q11.22q11.23 7q21.3q35 7q22.1q36.3 x1 20p13q11.23 x3 20q11.23q13.2 x1 20q13.2q13.33 x3	Chromoanagenesis 6	fus(6;6)(p21.1;p12.2) fus(6;6)(p22.1;q11.1) t(6;7)(p12.3;q11.22) fus(20;20)(q11.23;q13.2) EPB41L1::NFATC2
314	MDS	None	None	46,XY[20]	NA	None	None	No
322	MDS	None	None	46,XY,del(1)(p36.1p32),-7,del(20)(q11.2q13.3),+mar[18]/46,XY[2]	NA	(7)x1 (20q11.21q13.33)x1 (1p36.32p35.2)x1 (21q11.1q21.1)x3 (21q22.12q22.3)x3	None	No
327	MDS	Tier 1	MECOM	46,XY,t(3;21)(q26.2;q22),del(7)(q22q36)[12]/46,XY[5]	NA	(7q22.1q36.1)x1	t(3;21)(q26.2;q22.12)/RUNX1::MECOM	No
328	MDS	None	None	46,XY,der(10)t(10;10)(p12;q21)[18]/46,idem,del(6)(p21.3),add(7)(q11.2)[1]/46,XY[1]	RUNX1T1/RUNX1: normal	10p15.1p12.2 x 1 10q21.2q26.3 x3	None
329	MDS	None	None	46,XX[20]	NA	None	None	No
333	MDS	Tier 3	None	46,XY[20]	NA	None	fus(3;3)(q13.33;q22.1)/HCLS1
334	MDS	Tier 3	None	46,XX[20]	NA	(8p23.1)amp/ 223 Kbp	None
348	MDS	None	None	46,XX,del(5)(q11.2q33)[7]/47,idem,+21[13]	EGR1x1: 34.5%	(5q14.3q34)x1 (21) x3	None	NO
350	MDS	None	None	46,XY[20]	PML/RARA: normal	None	None	(12p11.1q11)x1
361	MDS	Tier 3	None	46,XX,del(9)(q13q22)[2]/46,XX[18]	NA	None	None	ins(1;?)(p36.22;?)/ SPSB1 ins(21;?)(q22.2;?)/ ERG
378	MDS	Tier 3	None	46,XY[20]	TP53: normal	(7q22.1q22.1)x1 / CUX1	None
387	MDS	Tier 2	Chromoanagenesis	45,XY,add(1)(q21),der(4)t(1;4)(q21;q28),der(5)add(5)(p13)del(5)(q14q33),t(6;12)(q16;p12),der(7)t(7;21)(q21;q11.2)),del (12)(q22q24.1),-21[10]/43~46,idem,+1~3mar[cp10]	NA	(1p36.32p21.3)x3 (5q14.3q33.3)x1 (7q21.2q36.3)x1	Chromoanagenesis 1, 2, 4, 6, 7, 12, 18 t(7;21)(q21.2;q11.2)/CDK6-SAMSN1	fus(1;1)(p22.3;p21.1) COL24A1::COL11A1 t(1;2)(p22.2;q31.2) PKN2-AS1::TTN t(1;4)(q21.3;q28.2) UBAP2L t(1;4)(q21.3;q28.2) t(1;6)(p21.2;q21) FOXO3 t(1;18)(p21.1;q23) COL11A1::ATP9B t(1;18)(p22.2;q11.1) PKN2-AS1 t(1;18)(p21.2;p11.21) CEP192 t(1;18)(p21.2;q23) AC021594.2 t(2;4)(q32.1;p15.2) DNAJC10 fus(4;4)(p15.33;p12) LINC00504 fus(4;4)(q13.1;q21.23) ADGRL3 t(4;12)(q13.1;p11.22) t(4;12)(q21.22;p12.3)…
388	MDS	None	None	46,XY,der(7)t(7;9)(q22;p13)[12]/46,XY[8]	NA	(7q22.1q36.3)x1 (9p24.3p13.3)x3	None	(Yq11.23q12)x0
391	MDS	None	None	44~47,XX,+del(5)(q22q35),der(5;17)(p10;q10),-7,add(13)(p11.2),-20,-21,+1~4mar[cp13]/46,XX[7]	5px3, 5qx1 TP53x1	(5p15.33p11)x3 (5q11.1q35.2)x1 (7p14.2p14.1)x1 (7q21.11q36.3)x1 (17p13.3p12)x1 (20q12q13.2)x1	None	t(5;20)(p12;q11.22) AC114954.1 fus(7;7)(p12.3;q11.22) t(7;20)(q21.11;q13.32) MAGI2::PPP4R1L t(17;21)(p12;p11.2)
394	MDS	None	None	45,X,-Y[12]	NA	None	None	(Y)x0
395	MDS	None	None	46,XY[20]	NA	None	None	(9p23)x1 / PTPRD (9q31.1)x4
402	MDS	None	None	47,XY,+8,del(12)(p11.2)[14]/47,idem,del(5)(q15q33)[5]/46,XY[1]	NA	(12p13.31p11.21)x1 5q- (Nonet celled on Circus Plot) +8	dup(5)(q31.1q31.1)/IL3-AC116366.3;IL3-C5orf56
403	MDS	None	None	46,XX,del(22)(q13)[1]/46,XX[19]	NA	None	None
406	MDS	None	None	46,XY[20]	NA	None	None	No
416	MDS	None	None	46,XX[20]	PML/RARA, RUNX1T1/RUNX1: normal	None	None	No
417	MDS	None	None	47,XY,+14[1]/46,XY[19]	CBFB, KMT2A: normal NGS: normal	None	None
424	MDS	None	None	47,XY,+Y[4]/45,XY,der(12)t(12;15)(q24.1;q15),-15[1]/46,XY,add(17)(p13)[1]/46,XY[14]	NA	None	None
427	MDS	None	None	45,X,-Y[6]/46,XY[9]	NA	None	None
429	MDS	Tier 2	CNVs larger than 5Mb	45,XX,der(5;12)(p10;q10),t(5;11;6)(q23;p15;p21.1)[7]/46,idem,+8[10] /47~48,idem,+8,+1~2mar[3]	NA	(5q11.2q35.3)x1 (7q31.1q31.33)x1 (8)x3 (11p15.5p15.4)x1 (12p13.2p11.22)x1	None
435	MDS	None	None	46,XX[20]	NA	None	None	No
437	MDS	None	None	47,XY,+8[4]/46,XY,del(20)(q11.2q13.3)[2]/46,XY[14]	No	(8)x3 (whole geNoneme)	None
438	MDS	Tier 2	Chromoanagenesis	44~50,XX,del(3)(p24p22),add(5)(q11.2),-7,+8,der(8)t(8;21)(p21;q21),add(9)(q22),del(12)(p13p12),add(16)(q12),+18,-21,+mar[cp20]	NA	(3p24.3p22.3)x1 (5q22.1q33.2)x1 (7)x1 (8)x3 (12p13.2p12.3)x1 (16q)x1	t(8;21)(p21.3;q21.3)/LZTS1::GRIK1 chromoanagenesis 8, 21
447	MDS	None	None	45,X,-Y[19]/46,XY[1]	NA	None	None	minus Y
448	MDS	None	None	46,XY[20]	NA	None	None	No
458	MDS	Tier 2	Chromoanagenesis	43~45,XX,add(2)(p21),del(3)(p22p14),add(4)(q21),i(5)(p10),-6,-7,-9,-10,-17,-21,+1~6mar[cp9]	NA	4q24q28.1)x1 (5q11.1q35.3)x1 (7p22.3p21.3)x1 (7q11.23q36.3)x1	chromoanagenesis 6
469	MDS	None	None	46,XY[20]	NA	None	None	No
479	MDS	Tier 2	Chromoanagenesis	46,XY,del(5)(q14q32)[13]	EGR1 x1	19p amp 5q14.3q32x1	Chromoanagenesis 1, 19 t(2;18)(p11.2;p11.21)/IGK::?
483	MDS	None	None	45,X,-Y,del(6)(q21),del(11)(q14q23)[7]/45~46,idem[cp2]/46,XY[11]	NA	(6q11.1q25.3)x1 (11q14.1q23.3)x1 (13q14.2q14.3)x1	None
485	MDS	None	None	47,XY,+mar[1]/46,XY[19]	NA	None	None
490	MDS	None	None	46,XY,+1,der(1;14)	NA	(1q21.1q44)x3	None
492	MDS	None	None	46,XY[20]	NA	None	None	No
497	MDS	None	None	45,XX,del(5)(q15q33),-10,add(11)(p15),der(14)t(10;14)(q23;q32),add(17)(p13),add(20)(q11.2)[9]/46,X,del(X)(q22q25),del(5)(q13q33),t(10;14)(q23;q32),add(20)(q11.2)[1]/46,XX[10]	EGR1x1 8.5%; TP53, NUP98: normal	None	None
498	MDS	Tier 1	MECOM	46,XX,t(2;3)(p21;q26.2)[9]/46,XX[11]	NA	None	t(2;3)(p21;q26.2)/THADA::MECOM fus(3;3)(p24.3;q26.2)/TBC1D5::MECOM
517	MDS	None	None	46,XY,del(20)(q11.2q13.2)[6]/45,XY,-12[1]	no	20q11.21q13.2)x1 19.5 Mbp	None
522	MDS	None	None	46,XY[20]	MDS panel normal	None	None	No
528	MDS	None	None	46,XY[20]	NA	None	None	No
531	MDS	Tier 2	RUNX1-R	46,XY,t(3;21)(q21;q22)[14]/46,idem,+2[4]/46,idem[cp2]	NA	(2) x3 5q31.2 x1	t(3;21)(q21.3;q22.12)/ISY1::RUNX1
536	MDS	None	None	46,XY,del(5)(q11.2q33)[3]/46,XY[17]	NA	5q14.3q34 x1	None
547	MDS	None	None	46,XY[20]	N/A	None	None
548	MDS	Tier 2	Chromoanagenesis	45,XX,del(3)(q12q29),add(5)(q21q35),-7,-12,del(13)(q13q14),+mar[8]/44~45,idem,+8,add(9)(q32),add(11)(p15),+mar[cp12]	NA		chromoanagenesis (3, 12)
8	MPN	Tier 3	None	46,XX,t(9;22)(q34;q11.2)[20]	(ABL1x3,BCRx2)(ABL1 con BCRx1)[182/200]	None	t(9;22)(q34.12;q11.23)/BCR::ABL1	(2p12p11.2)x1
13	MPN	None	None	46,XY[20]	NA	None	None
19	MPN	Tier 3	None	46,XX,del(1)(q12),der(9)t(1;9)(q12;q34),der(22)ins(22;9)(q11.2;q34q34)inv(22)(q12q13)[20]	(ABL1x3,BCRx2)(ABL1 con BCRx1)[186/200] BCR/ABL1/ASS mapback: no BCR go to chr1 or chr9 WCP22: no chr22 material to chr1 or chr9	None	t(9;22)(q34.12;q11.23)/BCR::ABL1 t(1;9)(q21.3;q34.12)/ UBAP2L-ABL1
25	MPN	Tier 3	None	46,XY[20]	NA	None	None	1p13.2p13.1)x1 fus(6;6)(q21;q23.2)/LIN28B::AS1-VNN1
33	MPN	None	None	46,XY,t(9;22)(q34;q11.2)[20]	(ABL1,BCR)x2(ABL1 con BCRx1)[186/200]	(9q34.11q34.12)x1/ASS, ABL1	t(9;22)(q34.12;q11.23)/BCR::ABL1
37	MPN	None	None	46,XX[20]	Eosinophilia panel: all normal	None	None
57	MPN	None	None	46,XX,t(9;22)(q34;q11.2)[20]	(ABL1x3,BCRx2)(ABL1 con BCRx1)[177/200] Co-expression of b3a2 and b2a2 BCR-ABL1 fusion transcripts is detected by RT-PCR. The percentage of BCR-ABL1 to ABL1 transcripts is greater than 100%	None	t(9;22)(q34.12;q11.23)/BCR::ABL1
66	MPN	None	None	46,XX[20]	NA	None	None
70	MPN	None	None		(FIP1L1x2/CHIC2x1/PDGFRAx2)(FIP1L1 con PDGFRAx1)[183/200]	4q12)x1	(4q12q12)x1 /FIP1L1::PDGFRA
84	MPN	Tier 3	None	46,XX,t(1;11)(q41;p14)[1]	NUP98 normal	None	None	t(1;11)(q41;p14.3)/KCNK2
85	MPN	None	None	46,XX,del(1)(q24)[1]/46,XX[19]	NA	None	None
94	MPN	None	None	46,XX[6]	NA	None	None	No
115	MPN	None	None	45,X,-X[18]/46,XX[2]	NA	(X)x1	None
127	MPN	None	None	46,XX[1]	NA	None	None
128	MPN	None	None	46,XY,t(9;22)(q34;q11.2)[20]	BCR/ABL1 5q: normal	None	t(9;22)(q34.12;q11.23)/BCR::ABL1
151	MPN	None	None	46,XY[20]	NA	None	None	No
154	MPN	Tier 2	CNVs larger than 5Mb	46,XY,t(9;22)(q34;q11.2)[20]	(ABL1,BCR)x2(ABL1 con BCRx1): 100%	(9q34.11q34.12)x1 (11q12.2q13.4)x3 (12q12q14.1)x3 (19p13.2p13.11)x3 (22q11.23q12.2)x1	t(9;22)(q34.12;q11.23)/BCR:;ABL1
189	MPN	Tier 3	None	46,XY[20]	BCR/ABL1: normal	None	None	(17q11.2q11.2)x1/ NF1
224	MPN	None	None	47,XX,+der(1;9)(q10;p10),t(1;9)(p10;q10)[12]/46,XX[8]	BCR/ABL1: normal CKS1Bx3: 53%	Noneise (1q+ did Nonet pick up)	None
306	MPN	Tier 2	TET2	46,XX[20]	NA	4q24 x1 /TET2 (11q13.1)x1/MEN1::CDC42BPG	None	No
349	MPN	Tier 3	None	45,X,-Y[19]/46,XY[1]	KMT2A: pending	None	None	fus(11;11)(q14.1;q23.2)/ -Y
352	MPN	None	None	46,XY,del(6)(q12)[1]/46,XY[19]	BCR/ABL1, KMT2A: normal	None	None
370	MPN	Tier 2	CNVs larger than 5Mb	45,XY,t(9;22)(q34;q11.2),psu dic(13;12)(q34;p11.1)[19]/46,XY[1]	BCR::ABL1 KMT2A	7p12.2x1/ IKZF1 12p13.2p11.1x1/ ETV6	t(9;22)/BCR::ABL1 t(12;5;13)/EBF1::SYT10
377	MPN	None	None	46,XY[20]	NA	None	None	No
390	MPN	None	None	46,XY,del(20)(q11.2q13.1)[20]	BCR/ABL1, TP53: normal	(20q12q13.2)x1	None
400	MPN	None	None	46,XX[20]	NA	None	None	ins(14;?)(q32.33;?)/IGH
404	MPN	Tier 3	None	46,XY,ins(11;21)(q24;q11.2q21)[17]/46,XY[3]	NA	None	t(11;21)(q24.1;q11.2)/MIR100HG::NRIP1
405	MPN	None	None	47,XX,+8[7]/47,idem,del(5)(q23q31)[9]	FGFR1 x3	(5q23.1q31.3x1 +8	None
433	MPN	None	None	46,XY[20]	BCR/ABL1, 7q, TP53: Normal	None	None	No
450	MPN	None	None	46,XY[20]	BCR/ABL1: pending	None	None	No
491	MPN	None	None	46,XY,t(5;17)(q32;p11.2)[3]/46,XY[17]	PDGFRBx2)(3'PDGFRB sep 5'PDGFRBx1)[125/200]	None	t(5;17)(q32;p11.2)/SPECC1::PDGFRB
493	MPN	None	None	46,XY,t(9;22)(q34;q11.2)[20]	(ABL1x3,BCRx2)(ABL1 con BCRx1)[98.5%]	None	t(9;22)(q34.12;q11.23)/BCR::ABL1
14	MDS/MPN	None	None	46,XY[20]	No FISH	None	None
22	MDS/MPN	None	None	46,XY,del(12)(p11.2)[20]	(ETV6x1)[191/200] BCR/ABL1: Normal	12p13.2p12.2)x1	None
38	MDS/MPN	Tier 1	SYK-R	46,XY,t(9;15)(q22;q24)[19]/46,idem,t(5;19)(q14;p13.2)[1]	t(9;15)(q22;q24)(PML+;PML+),17q21(RARAx2)[3] (PMLx3,RARAx2)[194/200] PDGFRA, PDGFRB, FGFR1, JAK2: normal BCR/ABL1: normal	None	t(9;15)(q22.2;q24.1)/PML::SYK	fus(7;7)(q21.2;q32.3)
42	MDS/MPN	None	None	46,XY,inv(12)(p13p11.2)[9]/46,XY[11]	Ph-normal, ETV6 normal	None	None
65	MDS/MPN	Tier 1	NUP98-R	46,XY,+1,der(1;14)(q10;q10),del(11)(p15)[20]	BCR/ABL1 normal, 3'NUP98 del	1q21.1q44)x3 11p15.5p15.4)x1	None
74	MDS/MPN	Tier 2	KMT2A-PTD	46,XY[20]	NA	dup(11)(q23.3) KMT2A PTD	None
102	MDS/MPN	Tier 2	CNVs larger than 5Mb	46,XX,del(7)(q31q36)[11]/46,idem,del(13)(q12q14)[9]		(6q12q14.3)x1 (7q31.31q36.2)x1 (13q12.3q13.3)x1 (12q21.31q21.32)x1	None	aCGH is pending
117	MDS/MPN	None	None	47,XX,+12[19]/48,idem,+2[1]	normal for BCR/ABL1, CBFB, KMT2A	tri 12	None	No
160	MDS/MPN	None	None	46,XX[20]	NA	None	None	No
172	MDS/MPN	None	None	46,XY[10]	PDGFRB: normal	None	None
182	MDS/MPN	None	None	46,XY[20]	5q, 7q, KMT2A: Normal	None	None	No
203	MDS/MPN	None	None	46,XY,del(20)(q11.2q13.1)[3]/46,XY[17]	NA	N0	None
208	MDS/MPN	None	None	46,XY[20]	NA	None	None	No
246	MDS/MPN	Tier 3	None	46,XY[20]	NA	None	None	ins(9;?)(p24.1;?) RLN1 ins(3;?)(q26.31;?) NLGN1 ins(14;?)(q11.2;?) RNASE2 ins(1;?)(q42.12;?) DNAH14
248	MDS/MPN	None	None	46,XY[20]	RUNX1T1/RUNX1: normal	None	None	No
265	MDS/MPN	Tier 2	CNVs larger than 5Mb	45,XX,-7[20]	CBFB, MECOM: normal	(12p13.2p12.3)x1 -7	None	No
268	MDS/MPN	Tier 2	KMT2A-PTD	46,XY[20]	NA	None	dup(11)(q23.3q23.3)/KMT2A PTD	No
281	MDS/MPN	None	None	46,XY[20]	NA	None	None	No
284	MDS/MPN	None	None	46,XY[20]	NA	None	None	No
299	MDS/MPN	None	None	46,XY[20]	BCR/ABL1: normal	None	None	No
305	MDS/MPN	None	None	46,XX,del(9)(q13)[1]/46,XX[19]	NA	None	None
358	MDS/MPN	None	None	47,XY,+21[2]/46,XY[18]	NA	None	None	No
393	MDS/MPN	Tier 3	None	46,XY,der(7)add(7)(p11.2)del(7)(q11.2)[20]	NA	(7p22.2p11.2)x1 (7q22.1q36.3)x1	fus(7;7)(p11.2;q22.1)/ VOPP1::CUX1
419	MDS/MPN	None	None	47,XY,+19[1]/47,XY,+mar[1]/46,XY[18]	JAK2: normal	None	None
436	MDS/MPN	Tier 2	ETV6::IL3	45,XY,del(5)(q14),der(15)t(15;16)(q21;p11.2),-16[15]/46,idem,+8[4]/45,idem,t(5;12)(q31;p13)[1]	CBFB x1 BCR/ABL1: normal	(5q14.1q35.3)x1 (15q21.1q22.2)x1 (16p11.2q24.1)x1	t(5;12)(q31.1;p13.2)/IL3::ETV6
444	MDS/MPN	None	None	46,XX[20]	NA	None	None	No
453	MDS/MPN	Tier 2	TET2	46,XY[20]	NA	(4q24q24)x1/TETT2	None
456	MDS/MPN	None	None	45,XY,-7[11]/46,XY,t(7;11)(q36;p11.2)[1]/46,XY[8]	MECOM: normal -7	7x1	None
518	MDS/MPN	Tier 3	None	46,XY[20]	NA	dup(3)(q26.32q26.32)/PIK3CA	None
523	MDS/MPN	None	None	46,XY[20]	NA	None	None	No
527	MDS/MPN	Tier 3	None	47,XY,+mar[1]/46,XY[19]	NA	12p13.2p13.1 x1	None
541	MDS/MPN	None	None	47,XY,+21[20]	NA	ogm[GRCh38] (21)x3	None
3	B-ALL	Tier 3	None	47,XX,-7,+8,t(9;22)(q34;q11.2),+mar[20]	(ABL1,BCR)x3(ABL1 con BCRx2)[189/200] CDKN2A/CEP9 confirmed 9px4: 97%	(7)x1 (8)x3 (9p24.3q13)x4	t(9;22)(q34.12;q11.23)/BCR::ABL1
31	B-ALL	Tier 2	Chromoanagenesis	46,XX,r(7)[19]/46,XX,del(7)(q11.2q32)[1]	(ABL1,BCR)x3(ABL1 con BCRx1)[164/200] (D7Z1x2,D7S522x1)[92/200] MECOM: normal RT-PCR: BCR::ABL1 fusion	Loss in Chr 7	Chromoanagenesis 7 ins(22;?)(q11.2;?)/BCR::ABL1
51	B-ALL	Tier 2	CNVs larger than 5Mb	48,XY,del(6)(q13q23),der(9)del(9)(p13)t(9;22)(q34;q11.2),+21,+der(22)t(9;22),der(22)t(9;22)[9]/48~49,idem,+der(22)t(9;22),+mar[cp9]/46,XY[2]	(ABL1x5,BCRx4)(ABL1 con BCRx3)[118/200]/(ABL1x4,BCRx3)(ABL1 con BCRx2)[75/200] KMT2A: normal	6p25.3q14.1(76216_77720354)x3 6q14.1q21)x1 7p22q12.3x1 8q12.3q21.11)x3 9p24.3p21.1)x1 9p21.1p13.1)x0 15q14q15.3)x1	t(9;22)(q34.12;q11.23)/BCR::ABL1; +der(22) chromoanagenesis 7, 8 t(6;8)(q14.1;q21.13)/MEI4:
58	B-ALL	Tier 2	CDKN2A/B del	46,XX[20]	BCR/ABL1: Normal Adult panel: Normal ETV6/RUNX1: normal CDKN2A: normal RB1/13q34: 13q34x3 in 60.5% of cells	(13q21.32q34)x3 (9p21.3)x1	t(8;13)(p23.3;q21.32)/MYOM2::PCDH9
75	B-ALL	Tier 1	MEF2D	45,XX,+1,add(1)(q23),-5,add(9)(q22),der(12)t(5;12)(p13;p11.2)[cp4]//46,XY[16]	NA	5p14.2p13.1)x1 11q14.1q25)x1 12p13.33p11.21)x1 17q22q25.3)x3	Chromoanagenesis 1 fus(1;1)(q21.2;q22)/MEF2D::BCL9	t(X;3)(q21.33;q26.1) t(5;12)(p13.1;p11.21)/FYB1:: t(11;17)(q14.1;q22)/TENM4: fus(14;14)(q21.3;q32.12)/CCDC88C fus(X;X)(p11.22;q13.2)/CHIC1::MAGED1
76	B-ALL	None	None	46,XY[20]	BCR/ABL1, MYC normal	None	None
95	B-ALL	Tier 1	LYN-R	46,XY,t(8;17)(q12;p12),del(9)(p22p13)[12]/46,XY[8]	Ph-, KMT2A, FGFR1 normal	9p21.3p13.1x1	t(8;17)(q12.1;p12)/NCOR1::LYN
97	B-ALL	None	None	83~84,XXYY,-2,add(7)(q32),-8,-9,-12,-13,-17,-17,del(17)(p11.2),-18,+1~2mar[cp3]/46,XY[17]	(TP53x2,D17Z1x4)[120/200]/(TP53x2,D17Z1x3)[56/200]	del(17p) Whole chromosomal gains (1~2 copies) in X, Y, 1, 4, 5, 8, 10, 11, 14, 16, 18, 19, 20, 21, 22, and gain of 17q	None
99	B-ALL	Tier 3	None	46,XY,t(3;14)(q27;q11.2)[15]/45,XY,der(9;17)(q10;q10)[4]/46,XY[1]	(CDKN2Ax1,D9Z1x2)41% (CDKN2Ax0,D9Z1x2)12.5% TP53x1:49%	(9p24.3p13.3)x1 (17p13.3p11.2)x1	t(3;14)(q27.2;q11.2)/TRA2B t(9;17)(p13.3;p11.2)
106	B-ALL	Tier 3	None	46,XX,+der(4)t(4;11)(q23;q23)inv(11)(q13q23)t(4;11)(p15.2;q25),add(4)(q21)x2,-11[16]/46,XX[4]	KMT2A-R, 77%	(11q24.1q24.3)x1 (Xq13.1q21.1)x3	t(4;11)(q21.3;22.3)/KMT2A::AFF1(AF4) fus(11;11)(q12.1;q23.3)/KMT2A::FAM111A
134	B-ALL	Tier 2	CNVs larger than 5Mb	46,XX,t(9;22)(q34;q11.2)[10]/46,idem,del(20)(q11.2q13.1)[8]/46,idem,t(X;6)(q22;p23)[2]	(ABL1,BCR)x3(ABL1 con BCRx2)[184/200]	17q22q25.x3 20q11.23q13.33 x1	t(9;22)(q34.12;q11.23)/BCR::ABL1	t(X;6)(q22.1;p24.1)/TRMT2B fus(6;6)(p24.3;p22.3) t(3;15)(p25.2;q11.2)/RAF1
142	B-ALL	Tier 2	CDKN2A/B del	47~48,XY,der(6)t(6;12)(q13;q13),+7,-12,del(13)(q12q14),add(14)(q24),add(16)(q23),+der(?)ins(?;12)(?;p13q12),+mar[cp3]/46,XY[17]	NA	(6q15q22.3)x1 (7)x3 (9p21.3)x1	t(6;14)(q25.1;q23.3)/ESR1::GPHN t(6;12)(q25.2;q21.2)/SYNE1 Chromoanagenesis 6, 12, 14
148	B-ALL	Tier 3	None	46,XY[20]	BCR/ABL1 normal	None	t(2;3)(q37.1;p21.31)/RBM5 fus(20;20)(q11.23;q13.12)/SAMHD1
166	B-ALL	Tier 2	CDKN2A/B del	46,XY,del(6)(q21)[cp3]/46,XY[17]	BCR/ABL1: normal	(9p21.3)x1/CDKN2A (13q14.2)x1/RB1	None
168	B-ALL	Tier 3	None	45,XY,t(9;9)(p10;p10),der(17;20)(q10;p10)[9]/45,idem,del(X)(p22.2)[9]/45,XY,i(9)(q10),der(17;20)(q10;p10)[1]/46,XY[1]	NA	(9p22.1p21.3)x0 (17p13.3p13.1)x1 (20q11.21q13.33)x1	t(17;20)(p11.2;q11.21)/PEMT::NoneL4L	fus(1;1)(p34.2;p12)/RIMKLA
173	B-ALL	Tier 1	ZNF384	46,XY,t(2;14)(p11.2;q32),t(12;22)(p13;q13)[4]/46,idem[cp2]/46,XY[14]	BCR/ABL1: normal	None	t(12;22)(p13.31;q13.2)/ZNF384::EP300 t(2;14)(p11.2;q32.33)
180	B-ALL	Tier 3	None	59~60<2n>,XY,+4,+5,+6,+8,+10,+11,+13,+14,+15,+16,+17,+18,+19,+20,+21,+21,+mar[cp11]/46,XY[4]	BCR/ABL1: normal RUNX1: 4 copies; ETV6: normal +17	trisomy: 4, 5, 6, 10, 16, 17, 18, 20 tetrasomy: 14, 21 Gain: one copy of X, one copy of Y	None	(12p13.2)x1/ETV6 dup(16)(p13.3p13.3)/CREBBP
186	B-ALL	None	None	61<2n>,XY,+1,+2,+6,+8,+9,+10,+10,+11,+12,+13,der(17)del(17)(p12p11.2)add(17)(q11.2),+18,+20,+21,+21,+22[cp6]/46,XY[4]	KMT2Ax3, ETV6x3 TP53: normal	Nonermalized to 4n Loss: 3, ,4, 5, 7, 15, 16, 16, 18, 20 Gain: 10, 21	None
188	B-ALL	Tier 3	None	46,XX,del(9)(q21q31),del(12)(p13p12)[8]/47,idem,+21[9]/46,XX[3]	BCR/ABL1: normal	12p13.31p13.1)x1 ETV6 9q21.11q31.1)x1 (21)x3	17q21.31x1/ ASB16::UBTF
199	B-ALL	Tier 1	IL-3	46,XY[20]	IGH-R BCR/ABL1 normal	7p12.2X1/IKZF1 13q14.2x1/RB1	t(5;14)(q31.1;q32.33)/IGH::IL3
210	B-ALL	Tier 2	Chromoanagenesis	61~66,XY,-X,-1,der(1)add(1)(p34)add(1)(q42),add(1)(q32),-2,del (2)(q32),-3,add(3)(q13.2),-5,add(5)(q13),-7,add(7)(q32),-9,-12,-14,add(14)(q32),-15,add(15)(p11.2),-16,- 17,del(17)(p11.2),-20,+21,add(22)(q13),+2~6mar[cp16]/46,XY[4]	BCRx3~4 TP53: normal	Triploidy (3, 4, 7, 9, 15, 16, 17, 20)x2 (10, 21, 22)x4 (X, Y) x2 (1p34.2p22.1)x2 (5p15.33q11.2)x2 (11q14.3q25)x4	Chromoanagenesis 1, 4, 6, 7, 12, Extremely complex, involving nearly all chr	fus(1;1)(p34.2;q23.1) AC119677.1::FCRL2 t(1;2)(p22.1;q36.3) AGFG1 t(1;4)(q21.3;q32.3) PRUNE1::DDX60L t(1;4)(q23.1;q35.2) ARHGEF11 t(1;4)(q23.3;q32.3) UAP1::PALLD t(1;4)(q21.2;q35.2) ACP6 t(1;4)(q22;q32.3) DDX60 t(1;4)(q23.3;q35.2) DDR2 t(1;22)(p33;q13.1) MKNK1::SGSM3 t(2;3)(q12.3;p22.1) ZNF621 t(2;21)(p22.3;q22.11) GART t(3;21)(p24.1;q22.11) SON t(4;6)(q32.3;p24.1) PALLD::PHACTR1 t(4;6)(q35.2;p22…
239	B-ALL	Tier 2	CDKN2A/B del	46,XX,add(11)(q21)[1]/46,XX[19]	BCR/ABL1: normal	(7)x1 (9p21.3)x0 (9p)x1 (10p15.3p14)x1 (10q23.1q26.3)x1 (20p13p11.1)x3	fus(10;10)(p14;q23.1)/CELF2:NRG3
240	B-ALL	Tier 1	IFZF1	46,XX,der(8;9)(q10;q10),t(9;22)(q34;q11.2),+der(22)t(9;22)[20]	(ABL1,BCR)x4(ABL1 con BCRx3)[177]/(ABL1,BCR)x3(ABL1 con BCRx2)[16]	(8p23.3p11.2)x1 PCM1, LPL, FGFR1 (9p24.3p12)x1 JAK2, CKDN2A/B, (9q34.12q34.3)x3 ABL1, NUP214 (22p11.1q12.1)x3 BCR, IGL (7p12.2)x1 IKZF1	t(9;22)(q34.12;q11.23)/BCR/ABL1
262	B-ALL	Tier 3	None	46,XX,add(4)(p14),+i(8)(q10),-20[18]/46,XX[2]	NA	(4p16.3p14)x1 (8q11.1q24.3)x4 (16p13.3)x1 (16p12.1p11.2)x1 (20q11.21q13.12)x1 (9p21.3)x1	t(4;16)(p14;p13.3)/ARAP2::CREBBP	t(2;12)(p24.1;q23.1) CFAP54 t(2;17)(p24.1;q21.33) SAMD14 inv(4)(q25q25) AC109347.1::AP1AR t(12;17)(q24.23;q21.33) TAOK3 t(16;20)(p12.1;q13.12) AC002331.1::STK4
273	B-ALL	Tier 1	LYN-R	46~51,X,-X,add(1)(p32),add(2)(p23),der(3)add(3)(p11.2)add(3)(q21),-5,del(5)(q31q35),-7,+9,+12,-13,-15,- 17,+18,add(19)(p13.1),+22,+1~10mar[cp19]/46,XX[1]	No	(7p12.2)x1 / IKZF1 (12q21.33)x1 (12q13.11q13.12)x1 12q21.2q23.1	inv(8)(q12.1q12.1) LYN t(7;21)(q21.12;q22.12) A RUNDC3B::RUNX1	t(1;3)(p32.3;q21.3) SSBP3::EFCC1 t(1;5)(p34.3;p13.2) MACF1::UGT3A2 t(2;4)(p16.3;q34.3) KCNK12 fus(2;2)(p16.2;p13.2) ZNF638 fus(2;2)(p22.3;p16.3) BIRC6::KCNK12 t(3;5)(p26.3;q21.3) t(5;19)(q31.1;p13.12) TCF7::TECR t(5;19)(q21.2;p13.12) TECR t(13;19)(q12.2;q13.11) PLUT::UBA2 t(15;17)(q24.1;q25.3) EDC3::SEPTIN9 t(15;17)(q24.3;q25.1) TSPAN3::SAP30BP ins(23;?)(q28;?) TEX28;TKTL1
280	B-ALL	Tier 3	None	46,XX,der(9)t(9;9)(p13;q21)[11]/46,XX[9]	(ABL1x3,BCRx2)	(9p24.3p21.3)x1 (9p21.3)x0 (9p21.3p12)x1 (9q21.11q34.3)x3 (Xq26.3q28)x3 dup(X)(q28q28)	None
302	B-ALL	Tier 2	Chromoanagenesis	46,XY[20]	BCR/ABL1: normal	9p21.3 x1 13q12.3q14.3 x0~1	Chromoanagenesis 13	fus(13;13)(q12.3;q14.3)/B3GLCT-LINC01065 fus(13;13)(q13.2;q21.33) fus(13;13)(q14.2;q22.2)
307	B-ALL	Tier 1	IFZF1	46,XY[20]	3'CRLF2x2,5'CRLF2x1)(3'CRLF2 con 5'CRLF2x1 (diagnosed BM)	5q33.3 x1 7p12.2 x1 9p21.3 x1 (13) x3	Xp22.33 x1 /P2RY8::CRLF2
309	B-ALL	Tier 2	Chromoanagenesis	43~45,XY,der(1)add(1)(p34.1)del(1)(q42q44),t(6;14)(p22;q32),- 7,i(9)(q10),add(12)(q22),der(12)add(12)(p13)add(12)(q24.1),-14,der(17)t(17;20)(p11.2;p12),+1~4mar[cp12]/46,XY[8]	ABL1 x3		Chromoanagenesis 12, 14, 20
310	B-ALL	None	None	46,XY,i(7)(q10),der(19)t(1;19)(q23;p13.3)[16]/46,XY[4]	BCR/ABL1: normal	1q23.3q44 x3 7p22.3p11.2 x1 7q11.21q36.3 x3 Xp21.1p11.4 x1	t(1;19)(q23.3;p13.3)/E2A::PBX1	No
316	B-ALL	None	None	47,XY,+X,t(1;9)(p31;q22),idic(17)(p11.2)[9]/47,XY,+X,t(2;4)(p23;q22),idic(17)(p11.2)[1]/46,XY[10]	(CRLF2x3)(3'CRLF2 sep 5'CRLF2x1)[147/200]	17p x1 17q x3 +X	None CRLF2 missed	t(1;9)(p31.3;q22.2) t(1;15)(q31.1;q15.1) t(2;4)(p23.2;q22.3) t(4;5)(q13.2;q11.2) t(6;10)(p25.3;p12.33)
356	B-ALL	Tier 2	Chromoanagenesis	46,XY,t(8;9)(q13;p22),del(9)(p22p12)[5]/46,XY[15]			Chromoanagenesis 8, 9
371	B-ALL	Tier 1	ZNF384	46,XX[20]	BCR/ABL1: normal	(12p13.2p12.3)x1 (13p14.11p14.2)x1 (13p14.2p14.3)x1	t(12;22)(p13.31;q13.2)/ ZNF384-EP300	t(11;12)(p11.2;p12.3)/ LRP4-ASI::DERA t(11;13)(p11.2;q14.2)/ AGBL2::MED4 t(12;13)(p13.2;q14.2)
375	B-ALL	Tier 1	IKZF1	46,XX[20]	(3'CRLF2x2,5'CRLF2x1)(3'CRLF2 con 5'CRLF2x1)[176/200] BCR/ABL1: normal	(5q33.3x1) EBF1 (7p12.2p12.1)x1 IKZF1 (9p21.3p21.3)x1 CDKN2A (9p13.2p13.2)x1 ZCCHC7 (12q21.33q21.33)x1 BTG1 (12p13.2p13.2)x1 ETV6	(Xp22.33p22.33)x1/ P2RY8::CRLF2
385	B-ALL	Tier 1	PAX5alt	45,XX,dup(1)(q12q42),der(9)del(9)(q21q31)t(9;15)(q34;q11.2),-15[18]/46,XX[2]	BCR/ABL1: normal	(1q12q42.2)x3 1q31.1q31.3 x3 (9q21.11q31.3)x1	(9p13.2)x1 / PAX5::(ZCCHC7?) PMID: 36510372 ) (13q12.2)x1/ FLT3::PAN3	No
418	B-ALL	None	None	56,XX,+X,+2,+4,+8,+8,t(9;22)(q34;q11.2),+13,+14,+16,+21,+21,+der(22)t(9;22)[20]	(ABL1,BCR)x4(ABL1 con BCRx3)80%/(ABL1,BCR)x3(ABL1 con BCRx2)10%	(2)x3 (4)x3 (8)x4 (9p21.2p21.3)x1 (13)x3 (14)x3 (16)x3 (21)x3 (X)x3	t(9;22)(q34.12;q11.23)/BCR::ABL1
425	B-ALL	Tier 3	None	54~56,XY,+X,dup(1)(q21q32),+3,add(3)(p26),+4,+6,+8,+10,+13,del(17)(p13p11.2),+18,+21,+1~6mar[cp6]/46,XY[14]	BCR/ABL1: Normal	(1q21.1q32.3)x3 (3q22.3q29)x3 trisomy of 4, 6, 10, 13, 14, 18, 21, gain X (17p13.2p11.2)x1 (7q21.11q36.3)x3	t(3;8)(q26.32;q24.23)/TBL1XR1::FAM135B
428	B-ALL	Tier 1	PAX5alt	46,XY[20]	CRLF2x2)(3'CRLF2 sep 5'CRLF2x1) 54% (Flow dim) BCR/ABL1: normal	9p13.2)x1 /PAX5 12p13.2p13.1)x1 /ETV6 (16p13.3)x1 /CREBBP		(Xq25)x1 STAG2 (15q26.1)x1 /CHD2
460	B-ALL	Tier 1	IKZF1	46,XY[3]	BCR/ABL1: normal	(7p12.2)x1/IKZF1 5q x3 (Nonet called on plot)	(14;19)(q32.33;q13.11)/IGH::CEBPA
468	B-ALL	Tier 1	JAK2-R	46,X,der(X)t(X;2)(q13;q11.2),der(2)inv(2)(p21p15)t(X;2),del(6)(q12q22),t(8;21)(q24.1;q22),inv(9)(p24p21),add(17)(q23q24)[cp4]/46,XX[16]	JAK2-R: 70%	6q12q22.33)x1 7p12.2x1/ IKZF1 12p13.2)x1 ETV6	fus(9;9)(p24.1;p21.1)/JAK2::SMU1
507	B-ALL	None	None	55,XY,+X,+4,der(4)t(4;6)(q35;p21.1),del(6)(p23),+7,+8,+10,der(10)t(10;17)(q26;q21),+14,+18,+21,+21[2]/56,idem,+mar[2]/46,XY[16]	BCR/ABL1: normal	(4, 7, 8, 10, 14, 18, 21,)x3, Xx2, 6p25.3p21.1 x3 16p13.2p12.1 x3 17q21.31q25.3 x3 9p22.1p21.3 x1
513	B-ALL	Tier 1	MLLT10::PCALM	48,XX,dup(1)(p34.3p31),+4,der(5;17)(p10;q10),dup(8)(q21.2q24.3),t(10;11)(p12;q14),del(12)(p11.2),add(13)(q22),+22[9]/44~49,idem,+mar[cp10]/46,XX[1]	BCR/ABL1, CRLF2: normal	1p34.3p1x3 4)x3 5p14.2p13.2x3 8q21.2q24.3x3 12p13.31p12.3x1 12q21.2x1 17q11.2q25.3x3	t(10;11)(p12.31;q14.2)/MLLT10::PICALM
524	B-ALL	None	None	54,XX,+X,+X,+6,+10,+14,+17,+21,+21[10]/46,XX[10]	KMT2A, BCR/ABL1: normal	tri 6, 10, 14, 17, ++21, ++X	None
526	B-ALL	Tier 1	ETV6::RUNX1	46,XY,del(6)(q16q22),+8,der(8;22)(q10;q10),del(9)(p22p21),del(12)(p13)[1]/46,XY[19]	CRLF2 Pending	6q16.1q22.31x1 8q11.23q24.3x3 9p22.1p21.3)x0/CDKN2A 12p13.31p12.1 x1	t(12;21)(p13.2;q22.12)/ETV6::RUNX1
532	B-ALL	Tier 1	IKZF1	47,XX,t(9;22)(q34;q11.2),+17[1]/48,idem,+8[18]/46,XX[1]	(ABL1,BCR)x3(ABL1 con BCRx2) 94%	7p12.2 x1/IKZF1 +8, +17	(9;22)(q34.12;q11.23)/BCR::ABL1
545	B-ALL	Tier 3	None	46,XY,t(1;9)(p35;p24)[3]/46,idem,del(6)(q13q23)[3]/49,XY,del(10)(p11.2),del(12)(q24.1),+3mar[1]/46,XY[13]	BCR/ABL1: normal	None	t(1;9)(p35.1;p24.3)/ZNF362::SMARCA2
546	B-ALL	Tier 1	IKZF1	46,XX,t(9;22)(q34;q11.2)[1]/54,sl,+X,+2,+4,+4,+14,+18,+21,+der(22)t(9;22)[5]/54,sdl,der(8)t(8;8)(p11.2;q12)[6]/46,XX[8]	BCR::ABL1	Multiple	BCR::ABL1; IKZF1
39	T-ALL	Tier 2	Chromoanagenesis	43~45,XY,-4,der(5)ins(5;7)(p15.3;q31q22),-7,der(9;13)(q10;q10),t(9;13)(p10;p10),der(14)t(4;14)(q25;p11.2),der(15)t(4;15)(p14;p11.2),der(16)t(9;16)(p21;p13.3),+mar[cp18]/tetra[1]	KMT2A: Normal CBFB: Normal RUNX1T1/RUNX1: normal	(7)x1 (19)x3 (4)x3	Chromoanagenesis 2	t(5;7)(p15.33;q22.1)
44	T-ALL	Tier 2	Chromoanagenesis	43~47,X,-Y,+9,dic(9;10)(p13;p15),dic(?;14)(?;p11.2),-15,del(17)(p11.2),-19,+1~2mar[cp19]/46,XY[1]	TCL1: normal WCP19: confirmed no -19.	(19)x3 17p13.3p13.1)x1 9q21.11q33.2)x3 15q11.2q15.3x1 21p11.2)amp	cx(19) t(4;17)(p16.3;p13.1)/SH3BP2-PFAS; der(17)t(4;17)	(Y)x2 21p11.2)amp
45	T-ALL	Tier 2	TRA-R	48,XX,+7,t(9;14)(q34;q24),+21[5]/47,XX,+20[1]/46,XX[14	No FISH	(7)x3 (21)x3 6q12q16.3)x1	t(9;14)(q22.2;q11.2)/TRA
54	T-ALL	Tier 2	Chromoanagenesis	. 46,XY,del(1)(p12)[1]/46,XY,t(1;21)(p22;p13)[1]/46,XY,inv(7)(p15q32),add(11)(p15)[1]/46,XY[10]	(TP73/MEGF6x2,ANGPTL1/ABL2x4)[176/200] (NUP98x3)[166/200] RUNX1T1/RUNX1: 5 copies of RUNX1T1, RUNX1 amp The FISH results support aneuploidy with additional copy number changes and rearrangements.	21q11.2q22.3) amp aneuploidy with additional changes	chromoanagenesis 3	t(3;16)(q13.11;p13.3)
59	T-ALL	Tier 2	CNVs larger than 5Mb	48,XY,add(16)(q24),+2mar[8]/46,XY[12]	TCL1: Normal BCR/ABL1: Normal TP53 normal MYCx3 in 97% of cells	(9q22.31q31.1)x1 (8q21.3q24.3)x3	t(8;9)(q21.3;q22.31)/ (DCAF4L2::ANKRD19P)
82	T-ALL	Tier 2	CNVs larger than 5Mb	46,XY[20]	(ABL1x1,BCRx2)[192/200]	(5q21.2q32)x1 (9p21.3p13.3)x0	None	fus(6;6)(q14.1;q14.1)/SENP6 fus(12;12)(p13.2;q21.31)/ETV6 ins(13;?)(q14.13;?)/TPT1-AS1
103	T-ALL	Tier 1	TLX3	46,XY[2]//46,XX[18]	BCL11B: 3F, t(5;14)	None	t(5;14)(q35.1;q32.2)/TLX3::BCL11B
137	T-ALL	Tier 3	None	45,XY,+Y,del(1)(q21),del(5)(q13),-7,+9,dic(9;10)(p13;p15),dic(?;14)(?;p11.2),- 15,del(17)(p11.2),hsr(18)(q22),add(19)(q13.3),+1~2mar[cp5]//46,XX[15]	BCL2 amp KMT2A: normal [DXZ1x1,DYZ1x2~3] 50%/DXZ1x2] 50%	9q21.11q22.31x3 (18q21.3)amp (19)x3 (X)x1~2 (Y)x1	t(1;11)(q42.13;q23.3)/CBL	t(Y;19)(q11.221;p13.2)/ADGRE1::AC011751.1 t(4;17)(p16.3;p13.1)/SH3BP2::PFAS
167	T-ALL	Tier 1	BCL11B	46,XX,del(9)(q13q22)[1]/46,XX[19]	NA	None	t(11;14)(p15.4;q32.2)/NUP98-YY1 BCL11B
193	T-ALL	Tier 1	NUP214::ABL1	46,XY,del(10)(q25)[1]/46,XY,t(12;13)(q24.1;q21)[1]/46,XY[18]	5'ABL1 del	9q34.11q34.13x1	SPTAN1::NUP214, ABL1?	(16q12.2q12.2)x1
211	T-ALL	Tier 1	TLX3	47,XX,+8,t(14;20)(q32;q11.2)[9]/47,idem,add(1)(p36.3)[7]/48,idem,+mar[1]/46,XX[3]	NA	(7p12.2)x1/IKZF1 +8 (9p21.3)x0/ CBKN2A	t(5;14)(q35.1;q32.2)/TLX3::BCL11B	t(14;20)(q32.33;q11.23)
213	T-ALL	Tier 1	TLX3	46~47,XY,-4,del(5)(q11.2q35),+add(9)(q21),del(9)(q21q22)x2,del(13)(q13q21),del(17)(p11.2),+1~3mar[cp20]	TP53x1 KMT2A: normal	(7p12.2p12.1)x1/ IKZ1 (9p21.3)x0 / CDKN2A (9p21.3q21.3)x3 (13q13.3q21.1)x1 / RB1 (17p13.2p13.1)x1 / TP53	t(5;14)(q35.1;q32.2)/TLX3::BCL11B	t(4;15)(q12;q21.3) fus(9;9)(q21.13;q32)
220	T-ALL	Tier 1	BCL11B	57~58<2n>,XX,+1,add(1)(p34),del(1)(p13),del(1)(q12),del(4)(q31.3),add(5)(q13),+6,+7,+8,+8,t(8;12)(q23;p13),t(10;14)(q24;q32),+13,+16,+19,+20,+21,+1~2mar[cp8]/ 100,XXXX,+X,+1,+1,add(1)(p34.1)x2,del(1)(p13),del(1)(q12),del(2)(q34),del(2)(q34),-4,-4,del(5)(q11.2q35)x2,+6,+7,+8,t(8;12)(q23;p13)x2,+13,+13,-17,+19,+21,+mar[1]/ 46,XX,add(6)(q21),add(14)(q12)[1]/46,XX[9]		Trisomy: 6, 7, 16, 17, 18 tetrasomy: 8, 9, 20	Chromoanagenesis 12 t(2;14)(q37.1;q32.2)/TEX44::BCL11B t(10;14)(q24.31;q32.2)/TLX1NB::BCL11B	t(1;5)(p22.3;q14.3) MCOLN2 t(1;15)(p22.3;q23) MCOLN2::DRAIC t(2;4)(q34;p15.1) IKZF2 t(2;5)(q37.1;q14.3) - fus(4;4)(q13.1;q21.1) ADGRL3::CNOT6L t(4;5)(q25;q31.3) LEF1::NR3C1 t(4;5)(q25;q31.3) LEF1::ARHGAP26 t(8;12)(q23.1;p13.2) ANGPT1::ETV6 t(10;15)(q24.31;q23) DRAIC fus(12;12)(p12.2;q14.3) PDE3A::TMBIM4 fus(12;12)(p12.1;q12) BCAT1 fus(12;12)(p13.32;q14.3) CRACR2A::LINC02389 fus(12;12)(p12.1;q14.1…
226	T-ALL	Tier 1	KMT2A	46,XX,t(7;8)(q36;q22)[1]/46,XX[19]	KMT2A-R	trisomy 8 , +22	t(11;19)(q23.3;p13.3)/MLLT1::KMT2A
257	T-ALL	Tier 3	None	43,XY,-8,del(11)(q13q23),-19,-20[1]/46,XY[19]	NA	(11q14.1q23.1)x1	fus(11;11)(q14.1;q23.1)/DIXDC1 fus(12;12)(p13.32;p13.2)/CCND2::ETV6	No
304	T-ALL	Tier 1	BCL11B	46,XY,-12,+mar[1]/46,XY[19]	TP53: normal	9p21.3x1 12p13.2p13.1x1	t(14;16)(q32.2;q24.1)/BCL11B	NA
339	T-ALL	Tier 2	Chromoanagenesis	46,XX[20]	NA	6q23.3q25.3 x1 (8q) x3-4 9p22.3p21.3 x1 9q22.33q33.3 x1 13q21.33q31.1 x1 (17p) x1 (17q) x3	Chromoanagenesis 9, 10, 12, 13, and 17	fus(1;1)(p35.2;p31.1) TMEM39B 1p36.11p35.3 NUDC::EYA3 t(1;9)(q23.3;q34.3) t(3;9)(q25.1;p21.1) t(4;17)(q12;p11.2) PDCL2::SREBF1 t(4;17)(q21.22;q23.3) COPS4::PECAM1 fus(6;6)(q23.3;q25.3) t(7;17)(q36.1;q11.2) KMT2C::RHOT1 t(7;17)(q36.1;q25.3) t(8;9)(q12.3;q33.3) LINC01414::NR6A1 t(8;9)(q13.2;p23) PREX2::PTPRD t(8;9)(q13.2;p24.1) t(8;9)(q13.3;q31.2) t(9;13)(p22.3;q31.1) t(9;13)(q31.1;q31.1) t(9;13)(q…
341	T-ALL	Tier 1	MLLT10::PCALM	46,XX,t(10;11)(p12;q14)[15]/46,idem,add(9)(q22)[5]	CBF, KMT2A, ABL1: normal	None	t(10;11)(p12.31;q14.2)/MLLT10::PICALM	No
369	T-ALL	Tier 1	HOXA3	46,XY,del(5)(q21),der(7)t(7;10)(p15;q21)del(7)(q31q32),del(10)(q21)[13]/46,XY[7]			TRA::HOXA13 Chromoanagenesis 7
449	T-ALL	Tier 2	MYB-R	51,XY,+6,+8,+13,+14,+19[7]/46,XY[13]	NA	Tri 6, 8, 13, 14, 19	dup(6)(q23.3q23.3)/MYB-R
549	T-ALL	Tier 2	Chromoanagenesis	45~47,XX,add(2)(p11.2),add(5)(q22),add(6)(q13),add(11)(q13),-12,-17,add(17)(p11.2),-18,+22,+1~4mar[cp6]/81~82,XXX,-X,-2,-2,add(2)(p11.2),-5,add(5)(q22),x2,add(6)(q11.2)x2,-7,-8,+11,+add(11)(q13)x2,-12,-12,+14,-15,-16,-17,add(17)(p11.2)x2~3,-18,-19,-20.-21.+22,+2~11mar[cp14]	(CBFB, RUNX1T1, RUNX1) x3 ABL1 x2~4, BCR x3~5; KMT2A x3, x6~7		chromoanagenesis (5, 6, 12)
214	MPAL	Tier 1	NUP214::ABL1	46,XY[20]	ABL2x3: 23% (5'ABL1x1,3'ABL1x2)(5'ABL1 con 3'ABL1x1)[47/200]	(1q41q43x3) 10p12.31p12.2)x1	(9q34.11q34.13.4)x1/ SPTAN1::NUP214, ABL1?
357	MPAL	None	None	46,XX[20]	CBFB x1 KMT2A, PML/RARA., BCR/ABL1, RUNX1T1/RUNX1: normal	(16q22.1)x1 /CBFB	None	ins(11;?)(p11.2;?)/SPI1 (T-ALL) ins(X;?)(q28;?)/ OPN1MW2 PTD
362	MPAL	Tier 2	RUNX1-R	46,XY,t(6;21)(p21.1;q22)[14]/46,XY[6]	NA	None	t(6;21)(p21.1;q22.12)/CDC5L::RUNX1	No
374	MPAL	Tier 1	BCL11B	47,XY,+mar[1]/46,XY[19]	KMT2A, BCR/ABL1 normal	None	t(8;14)(q24.21;q32.2)/CCDC26::SETD3::BCL11B	NO
382	MPAL	Tier 1	MLLT10::PCALM	47,XY,del(2)(q32),add(8)(p21),add(9)(p21),add(9)(q34),t(10;11)(p12;q14),der(13)t(4;13)(p13;q21.1),der(15)t(4;15)(q13;q2 6.2),+mar[20]	NA	(4) x3 (13q14.2q14.3)x1 (7q12.2)x1/IKZF1 (tier)	t(10;11)(p12.31;q14.2)/MLLT10::PICALM	t(4;13)(p13;q21.1) t(4;15)(q13.3;q26.2) t(8;12)(p23.2;q24.33) inv(13(q14.2q14.3)
451	MPAL	None	None	46,XY[20]	BCR/ABL1: normal KMT2A: normal	None	None	No
466	MPAL	Tier 2	KMT2A-PTD	46,XY[20]	BCR/ABL1, RUNX1T1/RUNX1: Normal	None	ins(11;?)(q23.3;?)/KMT2A PTD fus(17;17)(p11.2;q12)/MYO15A::ERBB2
2	CLL	None	None	. 46,XY,del(8)(p12)[1]/46,XY[19]	(ATM,TP53)x2[200],(D12Z3x2,D13S319x1,LAMP1x2)[168/200]	13q14.11q14.3 x1	None
4	CLL	None	None	49,XY,+X,+6,+mar[1]/46,XY[10]	(ATM,TP53)x2[200],(D12Z3x2,D13S319x1,LAMP1x2)[152/200]/ (D12Z3x2,D13S319x0,LAMP1x2)[44/200	(13q14.2q14.3)x1 (13q14.2q14.3)x1	None
6	CLL	Tier 3	None	48,XY,t(1;3)(p12;q13.2),+18,+18[1]/46,XY[19]	(D13S319x1)[102/200]/(D13S319x0)[44/200]	13q14.2q14.3)x1	None	t(9;13)(q21.13;q13.3) t(9;13)(q21.13;q21.2)
9	CLL	Tier 3	None	46,XY,del(1)(q32q42),del(7)(q32q35),del(11)(q13q23),del(13)(q12q22)[10]/46,idem,der(3;17)(q10;q10)[3]/46,XY[7]	(ATMx1,TP53x2)[162/200]/(ATM,TP53)x1[22/200],(D12Z3x2,D13S319x0,LAMP1x2)[185/200] WCP7: confirmed t(4;7) TP53/CEP17: TP53 del in 12% (culture cells)	1q32.3q43)x1 11q14.1q23.3)x1 13q13.2q14.2)x1 13q14.2q14.3)x0 13q14.3q22.3)x1 7q33)x1	t(1;7)(q42.3;q34)/B3GALNT2::TBXAS1	t(4;7)(q34.3;q33)
10	CLL	Tier 1	Complex karyotype	. 46,XY,add(6)(q25)[1]/46,XY[19]	(ATM,TP53)x2[200],(D12Z3x2,D13S319x1,LAMP1x2)[172/200]	13q14.2q14.3)x1 13q12.12)x1 13q13.1q13.2)x1	Chromoanagenesis 13 t(8;13;18)(q21.13;q14.3;q11.2)	18q11.2)x1 8q21.13)x1
91	Other BCL	Tier 3	None	50,XY,+X,trp(1)(q21q32),+7,+8,t(8;14)(q24.2;q32)x2,+mar[6]/50,idem[cp2]/46,XY[12]	(MYCx3)(5’MYC sep 3’MYCx2)[73/200].(IGHx3~5)(BCL2x2)[59/200].(BCL6x2)[200]	(X)x2 (1q21.1q25.3)x4 (4q32.3q34.1)x1 (5q14.3q15)x1 (7)x3 (8)x3 (14)x3	t(8;14)(q24.21;q32.33)/IGH::MYC	t(2;14)(q33.3;q31.1)/NRXN3
101	Other BCL	Tier 2	CNVs larger than 5Mb	46,XX,del(7)(q31q36)[6]/46,XX[14]		(7q31.2q36.1)x1 (11q23.3q25)x3	None	aCGH is pending
111	Other BCL	None	None	46,XX[20]	NA	None	None
125	CLL	None	None	47,XY,+12[1]/47,idem,der(8)t(8;11)(q24.3;q12)[1]/46,XY[18]	ATMx3 (19.5%) +12 (61.5%) MYB/CEP6	(11q22.3)x1 (12)x3	None
135	CLL	None	None	46,XY[20]	Normal CLL FISH	17q21.1q21.2 x1	None
198	Other BCL	Tier 2	Chromoanagenesis	44~50,Y,der(X)t(X;3)(p22.1;q13.1),der(1)t(1;2)(q23;q11.2),add(2)(q11.2),del(3)(p25p21),add(5)(q31),add(6)(q12),der(6;10) (p10;q10),der(7)t(1;7)(q23;p21)del(7)(q22),add(8)(p11.2),-9,add(13)(q22),add(15)(p11.2),add(15)(p12),- 17,+add(21)(q22),add(22)(q11.2),+1~2mar[cp18]/90,YY,der(X)t(X;3)(p22.1;q13.1)x2,der(1)t(1;2)(q23;q11.2)x2,add(2)(q11. 2)x2,del(3)(p25p21)x2,add(5)(q31)x2,add(6)(q12)x2,der(7)t…	(MYCx5)[127/200]/(MYCx10)[6/200] (IGH,BCL2)x4[7/200] (BCL6x3)[133/200]/(BCL6x6)[9/200]	(2p11.2)amp (6q12q27)x1 (8q24.12q24.22)x4 (17p13.1)x1	Chromoanagenesis (2),(8),(11),(21)	Many
235	Other BCL	Tier 1	Del (7q)	46,XY[20}	TP53, MALT1: normal	(7q22.3q36.3)x1	None	ogm[GRCh38] fus(7;7)(p22.1;q22.3)/SRPK2
238	CLL	Tier 1	Complex karyotype	46,XY[20]	D13S319 x1	(13q14.2)x1	Chromoanagenesis (chromoplexy) 13	ins(7;?)(q21.11;?) PCLO ins(9;?)(q33.1;?) ASTN2 ins(1;?)(q23.3;?) FCGR2B ins(13;?)(q14.11;?) MTRF1 t(1;13)(q23.1;q14.11) - t(10;13)(q23.1;q32.3) RGR::PCCA t(10;13)(q23.2;q13.3) BMPR1A t(10;13)(q23.1;q14.11) GRID1::NAA16 fus(13;13)(q14.11;q14.3) GUCY1B2 fus(13;13)(q14.2;q32.2) ARL11::STK24 fus(13;13)(q13.3;q32.2) SUPT20H::STK24 fus(13;13)(q13.3;q32.3)/ PROSER1::CLYBL t(13;17)(q32.3;q25.1) TMEM94 t…
260	Other BCL	Tier 2	Chromoanagenesis	40~43,X,-Y,del (3)(p21),add(8)(p21),-9,-12,-13,del(13)(q22q32),-14,der(14)add(14)(q32)t(?;13)(?;q14),-15,- 16,add(17)(p13),add(17)(p11.2),-18,+1~3mar[cp9]/46,XY,add(7)(p14)[1]/46,XY[10]	TP53x1	(3p26.3p21.31)x1 (7q36.1q36.3)x1 (12p13.33p11.1) (13q14.3)x1 (11p13p12)x1 (14q32.31q32.33)x1 (17p13.1)x1 (18)x1	Chromoanagenesis 8, 9, 12, 15, 16, and 17	fus(3;3)(p26.1;p21.31) LMCD1-AS1::PRKAR2A fus(3;3)(p26.3;p25.2) CHL1-AS2::VGLL4 fus(7;7)(p14.3;p14.1) PDE1C::EPDR1 t(7;14)(q36.1;q32.33) KLC1 t(8;12)(p21.3;q23.1) GFRA2::ANKS1B t(8;12)(p12;q15) UNC5D t(8;12)(p11.23;q15) RAB11FIP1::LINC02408 t(8;12)(q11.1;q15) - t(8;12)(q12.2;q21.31) CHD7 t(8;12)(q12.1;q21.33) - ins(9;?)(q21.12;?) APBA1 t(9;16)(q33.2;p13.3) AL359636.2::ZNF200 t(9;16)(q34.2;p13.3) …
261	Other BCL	Tier 2	CNVs larger than 5Mb	44~47,Y,del(X)(p21),del(2)(p25p13),del(6)(q13q21),der(11)add(11)(q23)t(6;11)(q23;q24),-14,+1~3mar[cp12]/46,XY[3]	KMT2A normal	(5p14.3p14.1)x1 (5q31.1q32)x1 (9)x1 (11q24.2q25)x3 (12p13.31p12.3)x1 (12q23.3q24.33)x3 (13)x1 (Xq28)x2	t(6;11)(q23.3;q24.2)/MYB::DCPS/FOXRED1	t(1;12)(p36.33;q23.3) SLC35E2A::CHST11 fus(2;2)(p14;p12) SPRED2::LRRTM4 t(X;13)(p21.1;q13.1) PDS5B::AL592156.2 t(14;16)(q21.1;p13.13) CLEC16A
267	Other BCL	None	None	48,XY,+3,+18[4]/48,idem,del(13)(q12q14)[1]//46,XY[15]	D13S319 x1	(13q14.2q21.32)x1 (3)x3 (18)x3	None	No
283	Other BCL	Tier 1	MYC	46,XY,t(8;22)(q24.2;q11.2)[12]/46,XY[8]	IGH::CCND1: normal IGH/BCL2: normal BCL6 x3	None	t(8;22)(q24.21;q11.22)/IGL::MYC
285	Other BCL	Tier 3	None	47,XY,der(1)t(1;3)(q42;q22),der(3)t(3;8)(p26;q13),del(6)(q16q24),add(9)(q12),+18[3]	MALT1 x3 TP53: normal	(1q42.3q44)x1 (3p26.3p26.1)x1 (3p26.1q22.3)x3 (3q22.3q29)x4 (6q16.2q24.2)x1 (8q13.2q24.3)x4 (18)x3	t(1;3)(q42.3;q22.3) /AL160408.3::STAG1 t(3;8)(p26.1;q13.2) /GRM7::C8orf34
315	Other BCL	Tier 1	BCL2	46,XX,del(20)(q11.2q13.3)[1]/46,XX[19]	NA	1p36.11 x1 3q27.3q28 x1 9p22.1p21.3 x1 12q24.31 x1 8q23.1q24.3 x3 9q32q34.11 x3 12q24.31q24.33 x3	t(14;18)(q32.33;q21.33)/IGH::BCL2	t(1;8)(q44;q23.1) SMYD3::NUDCD1 t(7;9)(p13;p21.3) t(9;12)(q32;q24.31) t(12;13)(q24.11;q13.1) RAD9B::PDS5B
325	Other BCL	Tier 3	None	46,XX,del(14)(q23q32)[20]	3'TCL1 x1	14q23.2q32.13 x1	None	fus(14;14)(q23.2;q32.13)/TCL1
347	Other BCL	Tier 1	CCND2	46,XY[20]	IGH::CCND1: normal	(6q22.1q27)x1 (8q24.21q24.23)x3 (9q21.11q22.31)x1 (9q33.1q33.3)x3 (12p13.33q21.31)x3 (17q22q24.2)x3 (18q21.1q23)x3	t(2;12)(p11.2;p13.32)/IGK:CCND2 t(8;14)(q24.21;q32.33)/IGH::MYC
410	Other BCL	Tier 2	Chromoanagenesis	46,XY,der(3)t(3;13)(q13.1;q12),del(12)(p13p12),add(13)(q12),add(14)(q13),der(16)t(12;16)(q13;q24),der(18)ins(18;?)(q21. 3;?)t(14;18)(q24;q23)[5]/46,XY[10]	CLL panel: normal IGH::CCND1: normal	(3q26.32q26.32)x1 (12p13.32p13.31)x1 (12q13.2q24.33)x3 (13q12.2q12.1)x1 (13q12.3q13.3)x1	Chromoanagenesis 3, 13 fus(3;3)(q26.32;q27.3) TBL1XR1;AC02249 t(3;13)(q13.11;q12.13) CBLB;THAP12P6 t(3;13)(q13.11;q12.3) CBLB;MTUS2 t(3;13)(q13.11;q13.3) CBLB;NBEA t(3;13)(q26.2;q12.13) MECOM;CDK8 t(14;18)(q24.1;q23) NFATC1
412	Other BCL	Tier 2	CNVs larger than 5Mb	46,XY[20]	NA	(14q23.1q32.33)x1	fus(14;14)(q23.2;q32.33)/ IGH	NA
432	CLL	None	None	47,XY,+12[6]/46,XY[14]	No	(12)x3	None	No
454	Other BCL	None	None	46,XY,add(14)(p13)[1]/46,XY[19]	NA	None	None
455	Other BCL	Tier 3	IGL-R	46,XX[20]	MYC, BCL6: normal IGH::BCL2	12q12q21.33)x3 +18 +X	t(14;18)(q32.33;q21.33)/IGH::BCL2 t(5;22)(p12;q11.22)/IGL::GHR
465	CLL	None	None	47,XX,+12,del(14)(q22q32)[11]/47,XX,+X[1]/46,XY[8]	D12Z3x3: 69%	(12)x3 (14q24.1q32.33)x1	None
472	CLL	Tier 2	CNVs larger than 5Mb	46,XY,t(8;14)(q24.2;q32),add(9)(p13)[6]/46,XY[14]	D13S319x1 MYC-R	8p23.3p12 x1 8q12.2q24.3 x3	t(8;14)(q24.21;q32.33)/IGH::MYC (VAF 0.08)
477	CLL	None	None	46,XX,del(9)(q13q22)[1]/46,XX[7]	MYC, CLL panel: normal	None	None
488	CLL	None	None	43~44,XY,add(1)(q21),del(3)(p21p13),add(4)(p12),-8,add(8)(q24.1),add(9)(q22),del(10)(q24),del(13)(q12q22),-14,-15,add(17)(p11.2)[cp16]/46,XY[4]	TP53x1) 95.5%, D13S319x1 8.5%	(4p16.3p12)x1 (8q11.1q21.11)x1 (8q21.3q24.3)x3~4 (13q11q12.3)x1 (14q24.1q32.33)x1 (15q11.2q21.1)x1 (17p13.3p11.2)x1	None
534	CLL	None	None	47,XX,+22[1]/46,XX[19]	Tri 12 MYC normal	tri 12	None
544	Other BCL	None	None	46,XY,del(7)(q31q33)[6]/46,idem,inv(16)(p13.3q12.1)[2]/47,XY,+mar[1]/46,XY[11]	MALT1x2)[200]	7q31.1q33 x1	fus(16;16)(p13.3;q22.1)/SLX4::NFATC3
7	MCL	Tier 2	Chromoanagenesis	46,XX[20]	(CCND1,IGH)x3(CCND1 con IGHx2)[70/200]/ (CCND1,IGH)x4(CCND1 con IGHx3)[52/200] (MYCx2)[200] BCL6: three copies by FISH	(3)x3 11q13.3q14.2)x3~4 14q32.12q32.33)x3	t(11;14)(q13.3;q32.33) Chromoanagenesis 9 (6,9,13,18)cx
12	MCL	Tier 2	CNVs larger than 5Mb	46,XX,del(7)(q22q36)[1]/46,XX,del(14)(q24q31)[1]/46,XX[18]	(ATMx2,TP53x1)[156/200],(D12Z3x2,D13S319x2,LAMP1x3)[28/200] (MYEOV/CCND1,IGH)x3(MYEOV/CCND1 con IGHx2)[125/200] LPL: normal RARAx3 64%; BCL6x3 in 75%	(17p)x1, (17q)x3, i(17q) 3q12.1q29)x3	t(11;14)(q13.3;q32.33)/IGH::CCND1
26	MCL	Tier 2	CNVs larger than 5Mb	45,XY,del(6)(q21),t(11;13)(p10;p10),t(11;14)(q13;q32),-19[1]/46,XY[19]	(MYEOV/CCND1,IGH)x3(MYEOV/CCND1 con IGHx2)[42/200] CLL panel: normal MYC: Normal JAK2x1: 13% BCL6 x3: 17%	3q13.11q29)x3 5p14.3p13.3)x1 -9 11q23.3q24.2)x3	t(11;14)/IGH::CCND1	2q36.3q37.1)x1 22q12.1q13.2)x1 t(X;9)(p22.33;q33.2)
29	MCL	Tier 2	Chromoanagenesis	44~45,XY,add(1)(p22),der(4)t(3;4)(q23;q33),t(8;18)(q24.2;q23),add(10)(p11.2),der(11)t(11;14)(q13;q32),+13,del(14)(q24q 31),der(14)t(11;14)(q13;q32)add(11)(q13),der(16)t(11;16)(p11.2;q13),-17,-22[cp19]/46,XY[1]	5'MYCx1,5'MYC amp,3'MYCx2)(5’MYC con 3’MYCx1)[87/200]/(MYCx2)(5’MYC sep 3’MYCx1)[86/200] (ATMx2,TP53x1)[171/200],(D12Z3x2,D13S319x3,LAMP1x3)[97/200] MYEOV/CCND1,IGH)x4(MYEOV/CCND1 con IGHx3)[175/200]	(17p13.3p11.2)x1 (3q22.1q29)x3. der(4)t(3;4)(q22.1;q35.2) (8p23.2q13.2)x1; (8q24.21q24.22)x4 (10p15.3p12)x1; (10p12.1p11.21)x3 (13)x3 (14q24.2q31.3)x1; (16q11.1q11.2)x1	Chromoanagenesis 1 t(11;14)(q13.3;q32.33)/IGH::CCND1 t(8;18)(q24.21;q23)/MYC::NFATC1 (1,3,4,8,10,11, 14,16,17,18)cx
113	MCL	Tier 1	CCND1	43,XY,del(1)(p34),add(2)(p13),del(2)(p23p13),-6,add(7)(p22),-11,-18[1]/46,XY[19]	IGK-R CCND1-R	(1p34.3p31.3)x1 (2p25.3p12)x1 (10q11.21q26.13)x1 (11q23.3q23)x3 (13q21.1131.3)x1 -18 (17p13.3p11.2)x1	t(2;11)(p11.2;q13.3)/IGK::CCND1 chromoanagenesis (11)	t(1;10)(p35.2;q21.1)/PTP4A2::PRKG1-AS1 t(5;7)(p15.31;p22.1)/ADCY2::MMD2 t(5;7)(p13.3;p14.1)/DROSHA
116	MCL	None	None	45~46,XY,t(11;14)(q13;q32),add(12)(p13),del(13)(q12q14),add(18)(p11.2),+mar[cp3]/46,XY[17]	D13S319 x1 IGH::CCND1 MYC: normal	1p31.1p13.2x1 12p13.1p12)x1 13q14.11q14.3x1 18p11.32p11.21x1	t(11;14)(q13.3;q32.33)/IGH::CCND1
130	MCL	None	None	46,XX,der(5)t(2;5)(p24;p15.3),der(10)t(3;10)(q21;q26),t(11;14)(q13;q32)[13]/47,XX,+8[1]/46,XX[6]	MYEOV/CCND1,IGH)x3(MYEOV/CCND1 con IGHx2)[169/200]	(3q21.2q29)x3	t(11;14)(q13.3;q32.33)/IGH::CCND1
192	MCL	Tier 2	CNVs larger than 5Mb	46,XY,t(11;14)(q13;q32),add(18)(q23)[4]/46,XY[16]	IGH::CCND1: 76% MYC: normal	3q21.2q29)x3 5p15.33p11x3	t(11;14)(q13.3;q32.33)/IGH::CCND1	t(7;17)(p15.1;p11.2)/JAZF1-TOM1L2
195	MCL	Tier 2	Chromoanagenesis	42~45,XY,add(1)(q21),-4,del(4)(q21),- 5,del(6)(q13q25),add(7)(q32),del(7)(q22q34),der(8)ins(8;?)(q23;?)ins(8;8)(q24.3;q24.2q24.2)add(8)(q24.3),add(9)(q34),ad d(10)(q22),t(11;14)(q13;q32),-12,-13,der(17)t(12;17)(q13;p11.2),+1~3mar[cp9]/46,XY[2]	(MYEOV/CCND1,IGH)x3(MYEOV/CCND1 con IGHx2)[95/200] (ATMx2,TP53x1)[135/200],(D12Z3,D13S319,LAMP1)x1[139/200] (5'MYCx3,3'MYCx2)(5'MYC con 3'MYCx2)[43/200]	2p25.2x1 16p12.1p11.2x1 17p13.3p11.2x1 (21)x1	chromoanagenesis (1,4,5,7,8,9,10,11,12,13) t(11;14)(q13.3;q32.33)/IGH::CCND1	many
218	MCL	Tier 2	CNVs larger than 5Mb	44,X,-Y,add(7)(p11.2),-8,-9,-11,t(11;14)(q13;q32),-12,-13,add(13)(q22),-17,-22,-22,+5mar[1]/46,XY[19]	(ATM,TP53)x1[105/200],D13S319x1[104/200] (MYEOV/CCND1,IGH)x4( con x3)[82/200] MYC: Normal	(7p22.3p22.2)amp (12q13.3q14.1)amp (9)x1 (8p23.1p12)x1 (11q21q23.1)x1 (12q14.1q24.33)x1 (13p11.1q21.2)x1 (17p13.1p11.2)x1	t(11;14)(q13.3;q32.33)/IGH::CCND1 chromoanagenesis (2, 11, 12, 13, 22)	fus(11;11)(q14.3;q23.3) - t(11;12)(q21;q14.1) AP000820.2 fus(2;2)(q32.3;q36.1) - fus(12;12)(q12;q14.1) NELL2 fus(22;22)(q12.1;q13.2) SEZ6L fus(22;22)(q11.23;q13.31) BCR::PHF21B t(4;9)(q22.1;p21.1) SNCA t(5;14)(q35.2;q32.2) BCL11B
263	MCL	None	None	42~45,XY,add(1)(q21),-4,del(4)(q21),- 5,del(6)(q13q25),add(7)(q32),del(7)(q22q34),der(8)ins(8;?)(q23;?)ins(8;8)(q24.3;q24.2q24.2)add(8)(q24.3),add(9)(q34),ad d(10)(q22),t(11;14)(q13;q32),-12,-13,der(17)t(12;17)(q13;p11.2),+1~3mar[cp9]/46,XY[2]	(5'MYCx3,3'MYCx2)(5'MYC con 3'MYCx2)[43/200] (TP53x1),(D12Z3,D13S319,LAMP1)x1 (IGH con CCND1)x2	(7q31.1q35)x1 (8p23.3p21.2)x1 (13q14.11q34)x1 (16p12.1p11.2)x1 (17p13.3p11.2)x1 (21)x1)	t(11;14)(q13.3;q32.33)/IGH::CCND1 Chromoanagenesis 1, 4, 5, 8, 9, 10, and 12	fus(1;1)(q32.1;q42.13) RAB7B fus(1;1)(q21.2;q42.13) fus(1;1)(q32.1;q42.3) NID1 t(1;4)(q32.1;q21.21) PPFIA4::BMP2K t(1;4)(p21.3;q32.2) DPYD::MARCH1 t(1;4)(p31.1;q28.3) AL157944.1 t(1;4)(q21.2;p14) ADAMTSL4-AS1 t(1;9)(q32.1;p21.2) t(1;13)(p31.3;q31.3) GPC5 t(1;13)(p31.3;q14.11) VWA8 t(4;6)(q31.23;p21.2) AC002460.2::BTBD9 t(4;6)(q21.21;p21.2) BTBD9 t(4;7)(q31.21;q35) TBC1D9::CNTNAP2 t(4;7)(q31.23;q2…
277	MCL	None	None	46,XY[20]	IGH::CCND1: 35% CLL panel: normal, MYC normal	NA	t(11;14)(q13.3;q32.33)/IGH::CCND1
286	MCL	Tier 2	CNVs larger than 5Mb	47,XY,+4,t(11;14)(q13;q32)[1]	TP53: normal MALT1: normal	(4)x3 (15q24.1q24.3)x1	t(11;14)(q13.3;q32.33)/IGH::CCND1
300	MCL	Tier 1	CCND2	NA	(MYEOV/CCND1x4,IGHx3) (MYCx5): 19% (ATM,TP53)x4 24%,(D12Z3x2,D13S319x3,LAMP1x1) 63% (D12Z3x4,D13S319x4~5,LAMP1x2) 16%	1q32.1 x1 1q41q42.3 x1 12q24.11q24.12 18q12.1q21.1 x1 18q21.31q23 x3	t(12;22)(p13.32;q11.22)/IGL::CCND2 Chromoanagenesis 18	12q24.11q24.12 ATP2A2::CUX2 t(1;8)(q23.3;p11.21) AL592295.3::HOOK3 t(6;7)(p21.31;p15.1) TEAD3::JAZF1 or TULP1::JAZF1 inv(12)(p13.33p13.33) t(12;19)(q24.32;q13.12) LINC02824::FXYD5 t(13;18)(q31.1;q22.2) t(13;18)(q32.3;q21.31) fus(18;18)(q12.1;q21.1) fus(18;18)(q12.3;q21.31) SIGLEC15::WDR7
318	MCL	Tier 2	CNVs larger than 5Mb	43,XY,add(1)(p13),t(11;14)(q13;q32),-13,+r,+mar[cp2]/46,XY[18]	(ATMx1,TP53x2)62% (ATM,TP53)x1 18% (D12Z3x2,D13S319x1,LAMP1x1)84% IGH::CCND1: 80% MYCx3)[46%/(MYCx4)[8%]/(MYCx5)[13%	1p36.33p36.22 x1 1p34.2p32.3 x1 1p31.1p11.2 x1 3q21.3q29 x3 7q35q36.3 x3-4 (8p) x1 8q24.13q24.3 x3-4 11q22.3q23.3 x1 (13) x1	t(11;14)(q13.3;q32.33)/IGH::CCND1 Chromoanagenesis 1	fus(1;1)(p34.2;p31.1) CFAP57::AL583808.1 fus(1;1)(p36.22;p36.11) CTNNBIP1::CLIC4 t(1;22)(p36.11;q13.33) None inv(8)(q24.13q24.21) (Y) x0
319	MCL	None	None	46,XX[20]	D13S319 x1 IGH conCCND1 x2 MYC: normal	1p31.3p12 x1 6p21.2p21.1 x3 6q16.3q21 x1 13q14.2q21.1 x1 16p13.2p13.12 x1	t(11;14)(q13.3;q32.33)/IGH::CCND1	fus(1;1)(q21.1;q25.3) NBPF17P::C1orf21 fus(1;1)(q23.3;q42.12) fus(1;1)(q25.3;q42.12) fus(1;1)(p31.3;p12) PATJ::PHGDH t(1;13)(q43;q14.11) fus(2;2)(p23.3;q37.1) ASXL2::CAB39 t(2;13)(p23.3;q14.2) KIF3C::CTAGE10P t(6;16)(p21.1;p13.2) RPL12P2::U91319.1 or USP49::USP7 fus(8;8)(p21.2;q12.1) t(8;9)(p21.2;q31.1) t(8;9)(q12.3;q22.33) CLVS1::NANS or CLVS1::TRIM14 t(8;13)(q12.1;q21.1)
381	MCL	Tier 2	CNVs larger than 5Mb	46,XY[20]	(CCND1 con IGHx3) 73% ATMx3 72% D13S319x1 13.5% MYC: normal	(1p36.11p35.2)x1 (1p21.2p21.2)x1 (3q21.1q39)x3 (9p24.3p21.1)x1 (13q14.2q14.3)x1 (18q12.3q223)x3 (11q13.3q25x3) (12p13.2p13.1)x1 (15q25.3q26.3)x1	t(11;14)(q13.3;q32.33)/ IGH::CCND1	t(Y;2)(p11.2;p25.3) t(1;10)(p13.2;p12.2) t(3;14)(q21.1;q32.33) HSPBAP1;AHNAK2 t(5;15)(p15.33;q25.3) CLPTM1L fus(8;8)(p23.2;p23.1) CSMD1;FAM167A t(9;18)(p21.1;q12.1)
413	MCL	Tier 2	CNVs larger than 5Mb	47,XX,+mar[4]/46,XX[16]	(CCND1x3,IGHx4)(CCND1 con IGHx2) 26%/ (CCND1,IGH)x3(CCND1 con IGHx2)20%	(17p13.3p11.2)x1 (18q12.2q21.33)x1	t(11;14)(q13.3;q32.33)/IGH::CCND1 chromoanagenesis 17, 18
420	MCL	Tier 2	CNVs larger than 5Mb	42,X,-Y,-7,-8,-9,t(11;14)(q13;q32),-13,-15,-17,+3mar[1]/46,XY[19]	IGH::CCND1: 45% ATMx2,TP53x1)[138/200]/(ATM,TP53)x1[11/200],(D12Z3x2,D13S319x1,LAMP1x3)[71/200]/ (D12Z3x2,D13S319x1,LAMP1x2)[24/200]/(D12Z3x1,D13S319x1,LAMP1x2)[22/200]	(2q37.1q37.1)x1 (7q21.13q31.1)x3 (8p23.1p12)x1 (9)x1 (11p15.5p11.12)x3 (13q13.3q14.11)x1 (13q14.13q14.3)x1 (13q21.32q31.1)x1 (15q11.2q26.3)x1 (17p13.1p12)x1	t(11;14)(q13.3;q32.33)/IGH::CCND1 Chromoanagenesis 7, 9, 10, 12, 13, 17, 20	t(8;17)(p12;q25.3) t(7;9)(q21.13;p24.2) ZNF804B fus(10;10)(q11.22;q21.1) FRMPD2 t(10;12)(q21.3;p12.3) JMJD1C;PTPRO t(10;12)(q21.3;q12) YAF2 t(10;12)(q22.3;p12.3) LRMDA t(10;12)(q22.3;p12.3) LRMDA fus(12;12)(q12;q13.13) SCN8A fus(12;12)(q13.11;q15) ASB8;PTPRB fus(12;12)(q13.12;q14.3) LARP4 fus(13;13)(q14.11;q31.1) VWA8 fus(13;13)(q14.2;q31.2) AL157813.2 fus(13;13)(q21.32;q32.2) t(13;17)(q12.13;q24…
431	MCL	Tier 2	CNVs larger than 5Mb	46,XY[20]	MYCx4 16% IGH::CCND1 71.5% (two clones)	(7q21.11q36.3)x1 (17p13.2p11.2)x1 many others	t(11;14)(q13.3;q32.33)/IGH::CCND1 Chromoanagenesis 4, 7, 10, 12, 13, 17 and 19.	Numerous
459	MCL	Tier 2	Chromoanagenesis	46,XY,add(9)(q34)[1]/46,XY[3]	MYC, CLL panel: normal MYEOV/CCND1 con IGHx2) 23.5%	(3q25.2q29)x3 (13q32.1q34)x1	t(11;14)(q13.3;q32.33)/IGH::CCND1 chromoanagenesis 6
481	MCL	None	None	46,XY[20]	IGH::CCND1	4q21.21q21.23x1	t(11;14)(q13.3;q32.33)/IGH::CCND1
506	MCL	None	None	43,X,-Y,add(1)(p12),del(6)(q14q25),-10,del(11)(q21q23),der(11)t(11;14)(q13;q32),-13,der(14)t(11;14)(q13;q32)add(11)(q25),-21,+mar[13]/43,idem,del(2)(p14)[3]/43,idem,add(4)(q28)[cp3]/46,XY[1]	IGH::CCND1 98% (ATM, D13S319,LAMP1)x1	1p36.11p13.2 x1 1p13.2p11.2 x3 6q15q27 x1 8q21.13q24.3 x3 9p24.3p12 x1 10q21.1q26.3 11q14.3q23.3 (13) x1	t(11;14)(q13.3;q32.33)/IGH::CCND1
539	MCL	Tier 2	Chromoanagenesis	41,X,-X,del(1)(q31q44),+2,-4,der(4)t(4;12)(q31.1;q14),del(7)(q22q36),-9,-11,-12,der(14)t(11;14)(q13;q32),add(19)(p13.3),+2~3mar[cp3]/46,XX[17}	ATM,TP53)x2[200],(D12Z3,D13S319,LAMP1)x1[70/200], MYEOV/CCND1,IGH)x3(MYEOV/CCND1 con IGHx2)[94/200] , (MYCx3)[24/200]		t(11;14)(q13.3;q32.33), (9)x1, (13q12.11q22.3)x1chromoanagenesis 8, 11
15	T-PLL	Tier 1	MTCP1	46,XY[20]	(TCL1Ax1)[53/200](TCL1Ax3)[28/200]	1q31.1q31.3)x1 6q22.31q27)x1 -10 13q14.13q31.1)x1 13q32.3q34)x1 14q11.2q12)x1 14q12q21.1)x3 16q21q24.3)x1 20q11.21q13.33)x1	Chromoanagenesis 13, 14, 17, 20 t(X;14)(q28;q11)/TRA::MTCP1 t(10;17)(q25.2;q25.1)	t(6;8)(q14.1;q21.2) t(6;8)(q22.31;q21.2) t(6;12)(p21.32;p13.1) t(6;16)(q14.1;q12.1) t(10;13)(p15.1;q14.13)
49	T-PLL	Tier 3	None	42~44,XY,del(4)(q21),add(6)(q13),add(7)(q36),+8,add(8)(p23),add(8)(p21),-11,add(13)(q34),inv(14)(q11.2q32),-15,- 15,add(16)(p13.3),-18,-21,+1~3mar[cp20]	(3'TCL1Ax2,5'TCL1Ax3)(3’TCL1A con 5’TCLAx1)[185/200]	6q24.3q27)x1 i(8q): (8p)x1; (8q)x3 (10)x1 (11q)x1; (11p13p11.12)x1 22q12.2q13.33)x3	inv(14;14)(q11.2;q32.13)/TRA::TCL1 chromoanagenesis 10 (1,4,6,8,9,10,11,13,14,15,16,18,22)cx	t(4;7)(q21.21;q36.1)/PRKG2::SMARCD3 t(11;18)(q24.3;q23)/- MBP t(11;16)(q13.4;p13.3)/CLPB::PGP t(13;15)(q31.3;q21.3)/GPC5::TCF12 (14q32.2q32.33)x3; (14q11.2q12)x3 (7q35q36.1)x1
52	T-PLL	Tier 3	None	42~44,add(X)(q22),der(X)add(X)(p11.4)add(X)(q22),add(2)(p11.2),add(5)(p15.1),- 8,add(9)(p13),add(10)(p15),add(11)(q22),inv(14)(q11.2q32),-15,-17,-22,+ider(?)(?)t(?;8)(?;q11.2),+mar[cp19]/46,XX[1]	(TCL1x2)(3’TCL1 sep 5’TCLx1)[86/200] (11/30/2021)	(8p23.3p12)x1; (8p12q24.3)x3 (17p13.1p11.1)x1; (17p13.3p13.2)x1 (11q14.1q25)x1 (15q11.1q14)x1 (22q12.3q13.33)x3; (22q11.22q12.3)x1 (Xp11.21p11.1)x4; (Xq11.1q13.2)x4	inv(14)((q11.2;q32.13))/TRA::TCL1 (X,2,3,5,8,9,11,15,22)cx
100	T-cell lymphoma	Tier 2	Chromoanagenesis	72~76<4n>,XXYY,der(2;17)(q10;q10)x2,-3,add(3)(q12),-4,-5,add(5)(p12)x2,-6,-8,add(8)(q24.2)x2,-9,der (9;15)(q10;q10),-10,-10,-11,-11,der(11;14)(q10;q10)x2,add(12)(q24.1)x2,-13,-13,-15,add(16)(q22)x2,+17,- 19,add(19)(q13,3)x2,-21,add(22)(q13)x2,+2~4mar,1~2dmin[cp7]/46,XY[13]	TCL1x3	losses on 2p, 5q, 6q, 10q, and 13; and gains on 8q and 10p	Chromoanagenesis 3, 5, 18 complex rearrangements: 3, 5, 6, 8, 11, 12, 14, 18, 19, 21 and 22	t(3;18)(q22.1;q21.32)/TMEM108-LMAN1 t(3;18)(q26.31;q11.2)/NCEH1-AC090912.1 fus(5;5)(p13.3;q32)/NPR3 fus(5;5)(p15.2;q11.2)/TRIO-CDC20B fus(5;5)(p15.2;p13.3)/CTNND2-AC099517.1 fus(5;5)(p15.2;q33.1)/TRIO-NDST1 fus(5;5)(q12.1;q32)/IPO11-CSF1R fus(5;5)(q32;q33.3)/ABLIM3-EBF1 fus(6;6)(p12.1;q13)/DST-FAM135A fus(6;6)(p12.2;q11.1)/TRAM2-KHDRBS2 t(11;12)(p13;q24.33)/APIP fus(20;20)(p13;p12.1)/FASTKD5-MACR…
114	T-PLL	Tier 2	CNVs larger than 5Mb	NA	(3'TCL1Ax2,5'TCL1Ax3)(3'TCL1A con 5'TCL1Ax2)[132/200]	5q14.3)x1 (14q32.13q32.33)x3 (17p13.3p11.2)x1	inv(14;14)(q11.2q32.13)/TRD::TCL1A Chromoanagenesis 11, 20 t(5;11)(q14.3;q13.4)/FAM168A
121	T-cell lymphoma	Tier 2	TYK2	46~47,XY,t(3;14)(q26.3;q13),add(5)(p15.1),t(5;19)(q35;p13.2),del(11)(p13),t(12;17)(p13;q24),+mar[cp9]/46,XY[11]	NA	None	t(5;19)(q35.1;p13.2)/NPM1::TYK2	fus(2;2)(q12.1;q14.1)/IL18RAP::TTL fus(3;3)(q24;q28)/SLC9A9::TPRG1 t(3;5)(q28;q21.3)/LPP::FER t(3;14)(q26.32;q13.2)/TBL1XR1::SRP54 t(12;17)(p13.2;q24.2)/CLEC7A::PITPNC1 t(12;21)(q14.2;q21.3)
126	T-cell lymphoma	Tier 1	MTCP1	44,Y,der(X)t(X;14)(q28;p11.2),der(4)add(4)(p15.1)add(4)(q21),add(8)(p11.1),der(9)add(9)(p12)add(9)(q13),-10,-11,- 14,der(17)del(17)(p13p12)add(17)(q24),add(18)(q23),der(22)t(8;22)(q11.2;q13),+mar[14]/46,XY[6]		(8p23.3p11.2)x1 (8q11.2q24.3)x3 (11q14.1q25)x1 (14)x3	t(X;14)(q28;q11.2)/TRA::MTCP1	t(10;17)(q26.11;q21.33) t(10;17)(q21.2;p13.1)/STX8 t(16;18)(p13.3;q23)/CTDP1 (4q12q22.1)x1 (22q11.1q13.1)x1
132	T-cell lymphoma	Tier 2	Chromoanagenesis	46,XY,t(6;9)(q16;p23),del(7)(p13),del(10)(p11.2),del (11)(q23q24),ins(12;?)(q12;?),add(20)(q11.2)[7]/46,XY,t(6;9)(q16;p23),add(11)(q22),ins(12;?)(q12;?)[cp6]/46,XY[7]	TCL1: normal	10p11.23p11.21x1 11q23.2q24.1x1 12q12q13.13x1 20q13.13q13.2x1 4p15.2p15.1x1	Chromoanagenesis 7	t(6;9)(q16.1;p23) t(7;10)(p14.1;p12.1)/APBB11P t(7;10)(p12.3;p11.23)/PKD1L1;YZL1 fus(7;7)(p21.2;p15.3)/CRPPA::APGEF5 t(10;11)(q11.23;q23.3)/PRKG1 fus(12;12)(q12;q21.1)/TBC1D15
136	T-cell lymphoma	Tier 2	CNVs larger than 5Mb	46~47,XY,del(6)(q14q25),-9,+11,add(16)(p13.3),del(20)(q11.2q13.3)[cp5]/46,XY[15]	TCL1: normal	2p15x1 6q23.3q25.3x1 9p21.3x1 10q23.3x1 14q32.33x1	ins(3;?)(p13;?)/FOXP1	fus(9;9)(p23;q21.33) fus(9;9)(p21.3;q21.2)/FOCAD::GNA14 fus(9;9)(q21.12;q21.33)/TRPM3::NTRK2 t(9;16)(q31.1;q21) t(10;14)(p11.21;q31.3)
139	T-cell lymphoma	Tier 2	CNVs larger than 5Mb	48,XY,+8,inv(10)(p12q23),+19[6]/46,XY[14]	TCL1 normal	(8)x3 9p21.3)x1/CDKN2A (19)x3	None	ins(6;?)(q22.1;?)/ROS1
141	T-PLL	Tier 2	CNVs larger than 5Mb	44~47,XY,-3,add(7)(q32),i(8)(q10),-11,add(14)(p11.2),inv(14)(q11.2q32),-17,+19,add(19)(q13.1),+r,+1~4mar[cp20]	(3’TCL1Ax2,5’TCL1Ax3)(3’TCL1A con 5’TCL1Ax1)[109/200](TCL1Ax2)(3’TCL1A sep 5’TCL1Ax1)[40/200]/(3’TCL1Ax2,5’TCL1Ax3)(3’TCL1A con 5’TCL1Ax2)[31]	(3p21.1p11.1)x1 7q36.1q36.3)x1 (8p23.3p12)x1 (8q11.1q24.3)x3~4 10p15.3p11.1)x3 10q11.22q23.31)x1 11q13.1q25x1 (12p13.33p13.2)x4 (14q32.13q32.33)x4 (17p13.3p11.2)x1 (17q24.3q25.3)x1 (22q12.2q13.33)x4 (22q11.1q12.2)x1	fus(14;14)(q11.2;q32.13)/TRA::TCL1 A/B chromoanagenesis 3	t(3;11)(p21.2;q11)/RAD54L2::TRIM51HP t(3;11)(p14.1;p14.1) / fus(3;3)(p14.3;p14.2) fus(3;3)(p14.3p14.2) t(3;7)(p21.31;q36.1) t(12;18)(p13.2;q23) fus(17;17)(q21.2;q22) fus(17;17)(p11.2;q24.3)
161	T-PLL	Tier 2	CNVs larger than 5Mb	46,XY[18]	TCL1-R: 45.5% BCRx1: 87.5%	(16p11.2q24.2)x1 17p13.3q21.1	fus(14;14)(q11.2;q32.13)/TRA:TCL1 Chromoanagenesis 17, 22	(Y)x0 t(11;16)(p12;p13.2) fus(17;17)(q21.1;q22)/IKZF3:MRPS23 t(17;22)(q24.3;q13.3)/CACNG2 t(17;18)(q24.3;q21.32) t(18;22)(q24.3;q21.32)/MYH9
301	T-cell lymphoma	Tier 2	Chromoanagenesis	46~50,XY,+X,add(2)(q33),+4,+4,+6,der(8)t(6;8)(q25;p11.2),add(14)(p11.2),dic(14;15)(q32;q11.2),+19,add(19)(q13.3)x2,- 20,add(20)(q13.3),add(21)(q22),+22,+1~2mar[cp11]/46,XY[9]	NA	(4) x3 (19) x3 (22) x3 6p25.3q12 x3 8p11.2q24.3 x3 14q31.1q32.33 x3 17q21.2q25.3 x3 6q12q27 x1 8p23.3p11.2 x1 16p13.3p13.2 x1	Chromoanagenesis 6, 14	t(2;7)(q37.3;p11.2) t(2;14)(q32.3;q11.2) t(4;14)(q25;q32.33) t(6;8)(q25.1;p11.21) fus(6;6)(q12;q21) EYS::CCDC162P fus(6;6)(q21;q25.1) FYN::PLEKHG1 fus(14;14)(q32.12;q32.33) None
397	T-cell lymphoma	Tier 3	None	47,XY,+X,t(4;12)(q31.3;q13)[2]/46,XY[18]	No	1q31.1q41 x3 BRINP3, BTG2 (6q23.3)x1 TNFAIP3 (15q21.1)x1 B2M (X)x2	t(4;12)(q31.3;q13.11) LRBA::PCED1B t(9;10)(p24.1;p15.3) CD274
430	T-cell lymphoma	Tier 3	None	46,XY[20]	NA	None	None	t(7;9)(p14.1;p21.3)
71	MM	Tier 2	Hyperdiploidy	46,XY[20]	CCND1x3, +9 ~30%	tri 3, +5, +7, +9, +11, ++15,+19, and 6q-, -Y	None	t(6;8)(q11.1;p11.21)(AC244258.1-KAT6A) t(8;20)(q23.1;p13)
119	MM	Tier 1	MYC	45~48,XY,+1,ider(1)(q10)ins(1;?)(q21;?),ins(1;?)(q21;?),add(2)(q37),+add(3)(p13),-6,+7,-13,add(15)(p11.2),add(16)(p13.1),add(17)(q23),-20,+1~5mar[cp16]/46,XY[4]	CKS1Bx5 5%; RB1x1 16%	(1q21.1q42.2)x3 +3, +7, +22	t(8;17)(q24.21;q23.3)/MYC::PECAM1	t(17;19)(q24.2;q12) fus(3;3)(p14.1;q25.1)
122	MM	Tier 3	None	72~77,XX,-X,+1,+del(1)(q12), del(1)(q25),der(1;12)(q10;q10)x2,-2,del (2)(q13q21),+add(3)(q27), +add(4)(q35),+6,-7,+9,-add(10)(p15),add(11)(q25),+12,+12,+add(12)(p11.2),add(12)(p11.2),-14,t(14;16)(q32;q23)x2,+15,-16,+17,del(17)(p12)x2,+18,+add(19)(q13.2),+20,-21,add(22)(q13),+4~7mar[cp12]/46,XX[1]	(CDKN2Cx2,CKS1Bx6~8)[146/200]/(CDKN2Cx3,CKS1Bx6~8)[4/200],(FGFR3,IGH)x4[101/200]/ (FGFR3x4,IGHx3)[21/200],(5'MYCx5,3'MYCx2)(5'MYC con 3'MYCx2)[66/200]/(5'MYCx3,3'MYCx1)(5'MYC con 3'MYCx1)[31/200]/(5'MYCx4,3'MYCx2)(5'MYC con 3'MYCx2)[19/200],(CDKN2A,D9Z1)x4[96/200], (MYEOV/CCND1x3,IGHx4)[87/200]/(MYEOV/CCND1,IGH)x3[20/200],(RB1,13q34)x2[200], (IGHx4,MAFx4)(IGH con MAFx4)[86/200]/(IGHx3,MAFx4)(IGH …	Loss X, +3, +6, -7, +8, +9, -11, -13, -16, +18, +20, -22 (17p13.2p13.1)x1	t(14;16)(q32.33;q23.1)/IGH::MAF (called WWOX) Chromoanagenesis 1, 2, 12	t(1;5)(q21.2;q21.3)/LINCO1138 t(10;18)(p14;p11.31)/UPF2;L3MBTL4 t(11;21)(q23.1;q21.1)/LINC02550 (18;18)(q12.2;q22.1)
129	MM	Tier 2	Chromoanagenesis	52,XY,+del(4)(q12),+add(5)(q11.2),t(8;22)(q24.2;q11.2),+9,+11,- 13,add(13)(q34),+15,der(16)t(1;16)(q25;q13),add(17)(p13),add(18)(q22),+19,+21,add(22)(p13)[1]/46,XY[19]	FGFR3x3 MYC-R +9 CCND1x3 MAFx1	Trisomy 4, +9, +11, +15, +19, +21 18qx3	t(8;22)(q24.21;q11.22)/IGL::MYC Chromoanagenesis 13, 16, 18	t(1;16)(q25.1;q13)/SERPINC1::CPNE2 t(2;6)(q13;p24.3) t(4;17)(p14;q21.31)/RBM47::LINC00671 t(7;11)(p21.3;q13.4) fus(18;18)(q12.2;q22.3)/KIAA1328::TSHZ2 16q12.2x1
131	MM	Tier 1	MYC	46,XX[20]	IGH::CCND1 CKS1Bx3 -13	1qx3 -13 +15 -X	t(11;14)(q13.3;q32.33)/IGH::CCND1 t(1;8)(p12;q24.21)/TENT5C::MYC	CNV noise
157	MM	None	None	46,XX{20]	IGH::MAF 28% TP53x1 16% -13 25%	Monosomy 13, (X)x0	t(14;16)(q32.33;q23.1)/IGH::MAF t(17;18)(p11.2;p11.31)/TMEM200C fus(3;3)(p24.3;p21.31)/ARIH2
176	MM	Tier 2	MYC amp	46~48,XY,inv(1)(p34.1p13),t(11;14)(q13;q32),6~25dmin[cp18]/46,XY[2]	IGH::CCND1, 5'MYC amp	(8q24.13q24.21) amp MYC (9p21.3p21.2)x1 CDKN2A	t(11;14)(q13.3;q32.33)/IGH::CCND1	CNV Noise
227	MM	Tier 3	None	46,XY,t(11;14)(q13;q32)[1]/46,idem,+1,der(1;8)(q10;q10)[3]/47,XY,del(3)(p14),-4,-7,+8,+9,-10,-13,+15,-16,+3mar[1]/46,XY[15]	IGH::CCND1: 32% CDKN2Cx1: 37.5% CKS1B x3 20% MAFx1: 15% RB1x1: 14%	(1p32.3)x0~1 (1q11.1q44)x3 16q)x1	t(11;14)(q13.1;q32.33)/IGH::CCND1 (CCND1 3 Mbp away)	(5q35.2q35.3)x1/ NSD1, DDX41
236	MM	None	None	43~44,X,-X,der(1)del(1)(p31p13)dup(1)(q21q32),del(6)(q21q25),add(7)(p13),add(8)(q24.3),del(9)(p22),del(10)(p11.2),- 13,del(13)(q14q32),del(14)(q24q32)[cp7]/46,XX[13]	CKS1Bx4 IGH::FGFR3 MYC-R CDKN2Ax1 -13 IGHx3	(1q21.1q32.3)x3/CKS1B (13)x1	t(4;14)(p16.3;q32.33)/IGH::FGFR3/IGH::NSD2 t(8;13)(q24.21;q13.3)/MYC::NBEA	t(1;7)(q42.13;p15.3) fus(1;1)(q25.3;q31.3) fus(1;1)(q31.2;q41) fus(1;1)(q32.1;q32.2) t(3;10)(p24.3;p14) fus(10;10)(p13;p11.21) fus(14;14)(q23.2;q32.13)
256	MM	Tier 3	None	46,XY[20]	IGH::CCND1: 4.5%	None	t(11;14)(q13.3;q32.33)/IGH::CCND1	t(1;12)(q25.3;q15)/RNF2::YEATS4 t(1;4)(q43;q32.3)/RYR2::DDX60
258	MM	Tier 3	None	53,XX,del(1)(p22p12),+3,+9,+add(11)(q24),add(14)(q24),+17,+19,+21[1]/46,XX[19]	FGFR3x1 IGHx1 CCND1x3, +9	Trisomy 3,5,7,9,11,15,19,21) (1p22.1p11.2)x1 (4p16.1p11)x1 (4q28.1q35.2)x3 (6q12q27)x1 (11p13q25)x3 (12q24.21q24.33)x1 (14q32.11q32.33)x1 (17q21.31q25.3)x3 (Xq21.33q28)x3	fus(1;1)(p31.1;p13.3) PTGFR::CD53 t(4;6)(p14;q12) AL606923.2 t(4;14)(q27;q32.11) KIAA1109::FOXN3 fus(5;5)(q14.1;q14.3) AP3B1::EDIL3 fus(11;11)(p13;p11.2) ELP4::AC131571.1 t(X;11)(q21.33;q25 DIAPH2 t(12;21)(q24.21;q22.11) t(7;17)(p21.1;q21.31) MACC1::ETV4
323	MM	None	None	44,X,- X,der(1)del(1)(p31p13)dup(1)(q21q32),dup(1)(q21q32),del(6)(q21q25),add(7)(p13),add(8)(q24.3),del(9)(p22),del(10)(p11. 2),-13,del(13)(q14q32),del(14)(q24q32),del(18)(q21.1)[17]/44,idem[cp3]	CKS1Bx4 IGH::FGFR3 MYC-R CDKN2Ax1 -13 IGHx3		t(4;14)(p16.3;q32.33)/IGH::FGFR3/IGH::NSD2 t(8;13)(q24.21;q13.3)/MYC::NBEA
379	MM	Tier 3	None	36,XY,-1,-6,-8,add(9)(q22),-10,-12,-13,-14,del(14)(q24q32),-16,add(17)(p11.2),-20,-22[7]/36,XY,del(1)(q21),der(1)t(1;?)(p22;?)add(1)(q32),add(3)(q13.1),-6,-8,add(9)(q22),-10,-12,-13,-14,del(14)(q24q32),-16,add(16)(p12),add(17)(p11.2),-20,-22[3]/46,XY[10]	(1) x1 (TP53) x1 MYC x1 (13) x1 IGH x1 MAF x1	Monosomy 1, 8, 10, 12, 13, 14, 16, 20, 22 (6q12q27)x1 (Tier)	None	t(1;19)(p35.3;q13.11) t(6;17)(q13;p11.2) AL357507.1;AC106017.1;KYNUP3 t(9;14)(q33.3;q24.2)
463	MM	Tier 2	Chromoanagenesis	45,XY,+1,dic(1;17)(p13;p13),add(2)(q37),del(6)(q13q23),-11,add(12)(q24.1),-13,-14,der(15;17)(q10;q10),+4mar[cp2]/46,XY[16]	CKS1B x4 IGH::CCND1 -13	(1q121q44)x3 (2q12.3q14.3)x1 (2q35q37.3)x1 (6q16.1q27)x1 (6p25.3p21.2)x3 (13)x1 (15q21.2q26.3)x3 (18q12.1q23)x1 (19p13.3p13.11)x3	t(11;14)(q13.3;q32.33)/IGH::CCND1 Chromoanagenesis 1, 2, 4, 11, 12
508	MM	Tier 3	None	50~52,Y,add(X)(p11.2),+1,add(1)(p36.1),del(1)(p13),add(4)(p16),+add(5)(p15.3),add(5)(q35),i(6)(p10),+7,add(8)(p23),i(9)(q10),del(10) (p12),+add(11)(p15),+15,+15,+15,-16,+add(19)(q13.3),add(21)(q22),+2~4mar[cp11]/46,XY[9]	CKS1Bx3 62%/CKS1Bx4 15% MYCx3 10% CDKN2Ax2/CEP9x3 85% CCND1x3 73% -13 9% MAFx1 82%	(5) x3 (7) x3 (11) x3-4 (15) x4 (19) x3 1q21.1q44 x3 6p25.3p12.3 6q15q27 x1 8p23.3p23.1 x1 8p23.1p11.21 x1 9p24.3p24.2p23 x1 9p11.2933.3 x3 10p15.3p11.2 x1 12p13.33q12 x3 16q11.1q24.2 x1 20q11.22q13.33 x3 21q21.1q22.3 x3	t(7;14)(p21.1;q32.33)/IGH::HDAC9 t(9;19)(q34.2;p13.3)/STK11
